# Supplementary material for: The synapsis checkpoint and the LIN-35/DREAM complex promote temperature stress-induced increases in germline apoptosis in Caenorhabditis elegans
Source: G3 (Bethesda). 2025 Sep 26;15(12):jkaf228. doi: 10.1093/g3journal/jkaf228 (PMC12693621; doi:10.1093/g3journal/jkaf228)
Supplement: jkaf228_Supplementary_Data [file jkaf228_supplementary_data.zip]

Archive with 6 entries (6 files):
- Supplemental_Figure_1_G3-2025-406020.tif
- Supplemental_Figure_1_Legend_G3-2025-406020.docx
- Supplemental_Table_1_G3-2025-406020.xlsx
- Supplemental_Table_2_G3-2025-406020.xlsx
- Supplemental_Table_3_G3-2025-406020.xlsx
- Supplemental_Table_4_G3-2025-406020.xlsx
