# Supplementary material for: The synapsis checkpoint and the LIN-35/DREAM complex promote temperature stress-induced increases in germline apoptosis in Caenorhabditis elegans
Source: G3 (Bethesda). 2025 Sep 26;15(12):jkaf228. doi: 10.1093/g3journal/jkaf228 (PMC12693621; doi:10.1093/g3journal/jkaf228)
Supplement: jkaf228_Supplementary_Data [file jkaf228_supplementary_data.zip › Supplemental_Table_1_G3-2025-406020.xlsx]

## Sheet: Index
Tab	Info
Figure 1B	Raw apoptosis counts used in Figure 1A. Column headers named as follows: Date_ Strain(genotype)_temperature treatment_Worm#_#apoptotic cells gonad 1_#apoptotic cells gonad 2
Figure 1C	Raw apoptosis counts used in Figure 2A. Column headers named as follows: Date_ Strain(genotype)_temperature treatment_ImageName_Worm#_#apoptotic cells in one gonad
Figure 1D	Raw apoptosis counts used in Figure 2A. Column headers named as follows: Date_ Strain(genotype)_temperature treatment_ImageName_Worm#_#apoptotic cells in one gonad
Raw P values

## Sheet: Figure 1B
Date	Strain (genotype)	Temperature treatment	Worm #	#apoptotic cells gonad 1	#apoptotic cells gonad 1
2019-11-08	MD701 (bcls39(lim-7p::ced-1::GFP))	20C	1	1	0
2019-11-08	MD701 (bcls39(lim-7p::ced-1::GFP))	20C	2	3	0
2019-11-08	MD701 (bcls39(lim-7p::ced-1::GFP))	20C	3	4	0
2019-11-08	MD701 (bcls39(lim-7p::ced-1::GFP))	20C	4	0	0
2019-11-08	MD701 (bcls39(lim-7p::ced-1::GFP))	20C	5	3	0
2019-11-08	MD701 (bcls39(lim-7p::ced-1::GFP))	20C	6	3	0
2019-11-19	MD701 (bcls39(lim-7p::ced-1::GFP))	20C	1	0	0
2019-11-19	MD701 (bcls39(lim-7p::ced-1::GFP))	20C	2	0	0
2019-11-19	MD701 (bcls39(lim-7p::ced-1::GFP))	20C	3	2	0
2019-11-19	MD701 (bcls39(lim-7p::ced-1::GFP))	20C	4	3	0
2019-11-19	MD701 (bcls39(lim-7p::ced-1::GFP))	20C	5	1	0
2019-11-19	MD701 (bcls39(lim-7p::ced-1::GFP))	20C	6	1	0
2019-11-19	MD701 (bcls39(lim-7p::ced-1::GFP))	20C	7	4	0
2019-11-19	MD701 (bcls39(lim-7p::ced-1::GFP))	20C	8	2	0
2019-11-19	MD701 (bcls39(lim-7p::ced-1::GFP))	20C	9	1	2
2019-11-19	MD701 (bcls39(lim-7p::ced-1::GFP))	20C	10	2	0
2020-01-22	MD701 (bcls39(lim-7p::ced-1::GFP))	20C	1	5	7
2020-01-22	MD701 (bcls39(lim-7p::ced-1::GFP))	20C	2	5	0
2020-01-22	MD701 (bcls39(lim-7p::ced-1::GFP))	20C	3	5	NA
2020-01-29	MD701 (bcls39(lim-7p::ced-1::GFP))	20C	1	0	0
2020-01-29	MD701 (bcls39(lim-7p::ced-1::GFP))	20C	2	1	0
2020-01-29	MD701 (bcls39(lim-7p::ced-1::GFP))	20C	3	1	0
2020-01-29	MD701 (bcls39(lim-7p::ced-1::GFP))	20C	4	1	0
2020-01-29	MD701 (bcls39(lim-7p::ced-1::GFP))	20C	5	2	0
2020-01-29	MD701 (bcls39(lim-7p::ced-1::GFP))	20C	6	2	1
2020-01-29	MD701 (bcls39(lim-7p::ced-1::GFP))	20C	7	3	0
2019-11-08	MD701 (bcls39(lim-7p::ced-1::GFP))	upshift to 26C at L1	1	5	5
2019-11-08	MD701 (bcls39(lim-7p::ced-1::GFP))	upshift to 26C at L1	2	3	6
2019-11-08	MD701 (bcls39(lim-7p::ced-1::GFP))	upshift to 26C at L1	3	8	7
2019-11-08	MD701 (bcls39(lim-7p::ced-1::GFP))	upshift to 26C at L1	4	5	6
2019-11-08	MD701 (bcls39(lim-7p::ced-1::GFP))	upshift to 26C at L1	5	2	0
2019-11-08	MD701 (bcls39(lim-7p::ced-1::GFP))	upshift to 26C at L1	6	13	3
2019-11-08	MD701 (bcls39(lim-7p::ced-1::GFP))	upshift to 26C at L1	7	4	3
2019-11-08	MD701 (bcls39(lim-7p::ced-1::GFP))	upshift to 26C at L1	8	5	7
2019-11-08	MD701 (bcls39(lim-7p::ced-1::GFP))	upshift to 26C at L1	9	5	2
2019-11-19	MD701 (bcls39(lim-7p::ced-1::GFP))	upshift to 26C at L1	1	6	0
2019-11-19	MD701 (bcls39(lim-7p::ced-1::GFP))	upshift to 26C at L1	2	10	3
2019-11-19	MD701 (bcls39(lim-7p::ced-1::GFP))	upshift to 26C at L1	3	6	3
2019-11-19	MD701 (bcls39(lim-7p::ced-1::GFP))	upshift to 26C at L1	4	6	3
2019-11-19	MD701 (bcls39(lim-7p::ced-1::GFP))	upshift to 26C at L1	5	5	4
2019-11-19	MD701 (bcls39(lim-7p::ced-1::GFP))	upshift to 26C at L1	6	5	4
2019-11-19	MD701 (bcls39(lim-7p::ced-1::GFP))	upshift to 26C at L1	7	6	4
2019-11-19	MD701 (bcls39(lim-7p::ced-1::GFP))	upshift to 26C at L1	8	3	0
2020-01-15	MD701 (bcls39(lim-7p::ced-1::GFP))	upshift to 26C at L4	1	11	0
2020-01-15	MD701 (bcls39(lim-7p::ced-1::GFP))	upshift to 26C at L4	2	2	6
2020-01-15	MD701 (bcls39(lim-7p::ced-1::GFP))	upshift to 26C at L4	3	6	9
2020-01-15	MD701 (bcls39(lim-7p::ced-1::GFP))	upshift to 26C at L4	4	3	10
2020-01-15	MD701 (bcls39(lim-7p::ced-1::GFP))	upshift to 26C at L4	5	10	7
2020-01-15	MD701 (bcls39(lim-7p::ced-1::GFP))	upshift to 26C at L4	6	7	6
2020-01-15	MD701 (bcls39(lim-7p::ced-1::GFP))	upshift to 26C at L4	7	8	9
2020-01-15	MD701 (bcls39(lim-7p::ced-1::GFP))	upshift to 26C at L4	8	4	2
2020-01-15	MD701 (bcls39(lim-7p::ced-1::GFP))	upshift to 26C at L4	9	0	13
2020-01-15	MD701 (bcls39(lim-7p::ced-1::GFP))	upshift to 26C at L4	10	3	12
2020-01-22	MD701 (bcls39(lim-7p::ced-1::GFP))	upshift to 26C at L4	1	4	15
2020-01-22	MD701 (bcls39(lim-7p::ced-1::GFP))	upshift to 26C at L4	2	7	8
2020-01-22	MD701 (bcls39(lim-7p::ced-1::GFP))	upshift to 26C at L4	3	17	7
2020-01-22	MD701 (bcls39(lim-7p::ced-1::GFP))	upshift to 26C at L4	4	19	10
2020-01-22	MD701 (bcls39(lim-7p::ced-1::GFP))	upshift to 26C at L4	5	9	6
2020-01-22	MD701 (bcls39(lim-7p::ced-1::GFP))	upshift to 26C at L4	6	6	14
2020-01-22	MD701 (bcls39(lim-7p::ced-1::GFP))	upshift to 26C at L4	7	14	11
2020-01-22	MD701 (bcls39(lim-7p::ced-1::GFP))	upshift to 26C at L4	8	15	6
2020-01-22	MD701 (bcls39(lim-7p::ced-1::GFP))	upshift to 26C at L4	9	0	13
2020-01-22	MD701 (bcls39(lim-7p::ced-1::GFP))	upshift to 26C at L4	10	4	16
2020-01-29	MD701 (bcls39(lim-7p::ced-1::GFP))	upshift to 26C at L4	1	0	7
2020-01-29	MD701 (bcls39(lim-7p::ced-1::GFP))	upshift to 26C at L4	2	0	11
2020-01-29	MD701 (bcls39(lim-7p::ced-1::GFP))	upshift to 26C at L4	3	0	5
2020-01-29	MD701 (bcls39(lim-7p::ced-1::GFP))	upshift to 26C at L4	4	11	6
2020-01-29	MD701 (bcls39(lim-7p::ced-1::GFP))	upshift to 26C at L4	5	8	0
2020-01-29	MD701 (bcls39(lim-7p::ced-1::GFP))	upshift to 26C at L4	6	11	4
2020-01-29	MD701 (bcls39(lim-7p::ced-1::GFP))	upshift to 26C at L4	7	3	13
2020-01-29	MD701 (bcls39(lim-7p::ced-1::GFP))	upshift to 26C at L4	8	4	8
2020-01-29	MD701 (bcls39(lim-7p::ced-1::GFP))	upshift to 26C at L4	9	5	0
2019-11-08	LNP0089 (lin-35(n745); bcls39(lim-7p::ced-1::GFP))	20C	1	2	0
2019-11-08	LNP0089 (lin-35(n745); bcls39(lim-7p::ced-1::GFP))	20C	2	2	0
2019-11-08	LNP0089 (lin-35(n745); bcls39(lim-7p::ced-1::GFP))	20C	3	2	0
2019-11-08	LNP0089 (lin-35(n745); bcls39(lim-7p::ced-1::GFP))	20C	4	1	0
2019-11-08	LNP0089 (lin-35(n745); bcls39(lim-7p::ced-1::GFP))	20C	5	1	1
2019-11-19	LNP0089 (lin-35(n745); bcls39(lim-7p::ced-1::GFP))	20C	1	0	0
2019-11-19	LNP0089 (lin-35(n745); bcls39(lim-7p::ced-1::GFP))	20C	2	2	0
2019-11-19	LNP0089 (lin-35(n745); bcls39(lim-7p::ced-1::GFP))	20C	3	2	1
2019-11-19	LNP0089 (lin-35(n745); bcls39(lim-7p::ced-1::GFP))	20C	4	2	0
2019-11-19	LNP0089 (lin-35(n745); bcls39(lim-7p::ced-1::GFP))	20C	5	5	0
2019-11-19	LNP0089 (lin-35(n745); bcls39(lim-7p::ced-1::GFP))	20C	6	0	0
2019-11-19	LNP0089 (lin-35(n745); bcls39(lim-7p::ced-1::GFP))	20C	7	1	0
2019-11-19	LNP0089 (lin-35(n745); bcls39(lim-7p::ced-1::GFP))	20C	8	2	2
2019-11-19	LNP0089 (lin-35(n745); bcls39(lim-7p::ced-1::GFP))	20C	9	4	2
2020-01-22	LNP0089 (lin-35(n745); bcls39(lim-7p::ced-1::GFP))	20C	1	11	0
2020-01-22	LNP0089 (lin-35(n745); bcls39(lim-7p::ced-1::GFP))	20C	2	4	3
2020-01-22	LNP0089 (lin-35(n745); bcls39(lim-7p::ced-1::GFP))	20C	3	4	4
2020-01-22	LNP0089 (lin-35(n745); bcls39(lim-7p::ced-1::GFP))	20C	4	4	8
2020-01-22	LNP0089 (lin-35(n745); bcls39(lim-7p::ced-1::GFP))	20C	5	6	6
2020-01-22	LNP0089 (lin-35(n745); bcls39(lim-7p::ced-1::GFP))	20C	6	5	5
2020-01-29	LNP0089 (lin-35(n745); bcls39(lim-7p::ced-1::GFP))	20C	1	3	0
2020-01-29	LNP0089 (lin-35(n745); bcls39(lim-7p::ced-1::GFP))	20C	2	1	2
2020-01-29	LNP0089 (lin-35(n745); bcls39(lim-7p::ced-1::GFP))	20C	3	0	0
2020-01-29	LNP0089 (lin-35(n745); bcls39(lim-7p::ced-1::GFP))	20C	4	1	2
2020-01-29	LNP0089 (lin-35(n745); bcls39(lim-7p::ced-1::GFP))	20C	5	2	3
2020-01-29	LNP0089 (lin-35(n745); bcls39(lim-7p::ced-1::GFP))	20C	6	4	0
2020-01-29	LNP0089 (lin-35(n745); bcls39(lim-7p::ced-1::GFP))	20C	7	1	0
2019-11-08	LNP0089 (lin-35(n745); bcls39(lim-7p::ced-1::GFP))	upshift to 26C at L1	1	2	3
2019-11-08	LNP0089 (lin-35(n745); bcls39(lim-7p::ced-1::GFP))	upshift to 26C at L1	2	3	0
2019-11-08	LNP0089 (lin-35(n745); bcls39(lim-7p::ced-1::GFP))	upshift to 26C at L1	3	1	0
2019-11-08	LNP0089 (lin-35(n745); bcls39(lim-7p::ced-1::GFP))	upshift to 26C at L1	4	4	0
2019-11-08	LNP0089 (lin-35(n745); bcls39(lim-7p::ced-1::GFP))	upshift to 26C at L1	5	4	0
2019-11-08	LNP0089 (lin-35(n745); bcls39(lim-7p::ced-1::GFP))	upshift to 26C at L1	6	2	3
2019-11-08	LNP0089 (lin-35(n745); bcls39(lim-7p::ced-1::GFP))	upshift to 26C at L1	7	3	0
2019-11-08	LNP0089 (lin-35(n745); bcls39(lim-7p::ced-1::GFP))	upshift to 26C at L1	8	5	0
2019-11-08	LNP0089 (lin-35(n745); bcls39(lim-7p::ced-1::GFP))	upshift to 26C at L1	9	3	0
2019-11-19	LNP0089 (lin-35(n745); bcls39(lim-7p::ced-1::GFP))	upshift to 26C at L1	1	3	0
2019-11-19	LNP0089 (lin-35(n745); bcls39(lim-7p::ced-1::GFP))	upshift to 26C at L1	2	6	0
2019-11-19	LNP0089 (lin-35(n745); bcls39(lim-7p::ced-1::GFP))	upshift to 26C at L1	3	3	1
2019-11-19	LNP0089 (lin-35(n745); bcls39(lim-7p::ced-1::GFP))	upshift to 26C at L1	4	1	0
2019-11-19	LNP0089 (lin-35(n745); bcls39(lim-7p::ced-1::GFP))	upshift to 26C at L1	5	6	0
2019-11-19	LNP0089 (lin-35(n745); bcls39(lim-7p::ced-1::GFP))	upshift to 26C at L1	6	4	3
2019-11-19	LNP0089 (lin-35(n745); bcls39(lim-7p::ced-1::GFP))	upshift to 26C at L1	7	6	0
2019-11-19	LNP0089 (lin-35(n745); bcls39(lim-7p::ced-1::GFP))	upshift to 26C at L1	8	6	0
2019-11-19	LNP0089 (lin-35(n745); bcls39(lim-7p::ced-1::GFP))	upshift to 26C at L1	9	3	2
2019-11-19	LNP0089 (lin-35(n745); bcls39(lim-7p::ced-1::GFP))	upshift to 26C at L1	10	8	3
2020-01-15	LNP0089 (lin-35(n745); bcls39(lim-7p::ced-1::GFP))	upshift to 26C at L4	1	7	8
2020-01-15	LNP0089 (lin-35(n745); bcls39(lim-7p::ced-1::GFP))	upshift to 26C at L4	2	5	7
2020-01-15	LNP0089 (lin-35(n745); bcls39(lim-7p::ced-1::GFP))	upshift to 26C at L4	3	5	0
2020-01-15	LNP0089 (lin-35(n745); bcls39(lim-7p::ced-1::GFP))	upshift to 26C at L4	4	4	8
2020-01-15	LNP0089 (lin-35(n745); bcls39(lim-7p::ced-1::GFP))	upshift to 26C at L4	5	4	7
2020-01-15	LNP0089 (lin-35(n745); bcls39(lim-7p::ced-1::GFP))	upshift to 26C at L4	6	9	0
2020-01-15	LNP0089 (lin-35(n745); bcls39(lim-7p::ced-1::GFP))	upshift to 26C at L4	7	6	6
2020-01-15	LNP0089 (lin-35(n745); bcls39(lim-7p::ced-1::GFP))	upshift to 26C at L4	8	4	4
2020-01-15	LNP0089 (lin-35(n745); bcls39(lim-7p::ced-1::GFP))	upshift to 26C at L4	9	4	5
2020-01-15	LNP0089 (lin-35(n745); bcls39(lim-7p::ced-1::GFP))	upshift to 26C at L4	10	6	0
2020-01-22	LNP0089 (lin-35(n745); bcls39(lim-7p::ced-1::GFP))	upshift to 26C at L4	1	7	5
2020-01-22	LNP0089 (lin-35(n745); bcls39(lim-7p::ced-1::GFP))	upshift to 26C at L4	2	6	2
2020-01-22	LNP0089 (lin-35(n745); bcls39(lim-7p::ced-1::GFP))	upshift to 26C at L4	3	2	4
2020-01-22	LNP0089 (lin-35(n745); bcls39(lim-7p::ced-1::GFP))	upshift to 26C at L4	4	3	5
2020-01-22	LNP0089 (lin-35(n745); bcls39(lim-7p::ced-1::GFP))	upshift to 26C at L4	5	5	4
2020-01-22	LNP0089 (lin-35(n745); bcls39(lim-7p::ced-1::GFP))	upshift to 26C at L4	6	7	8
2020-01-22	LNP0089 (lin-35(n745); bcls39(lim-7p::ced-1::GFP))	upshift to 26C at L4	7	4	0
2020-01-29	LNP0089 (lin-35(n745); bcls39(lim-7p::ced-1::GFP))	upshift to 26C at L4	1	5	4
2020-01-29	LNP0089 (lin-35(n745); bcls39(lim-7p::ced-1::GFP))	upshift to 26C at L4	2	9	0
2020-01-29	LNP0089 (lin-35(n745); bcls39(lim-7p::ced-1::GFP))	upshift to 26C at L4	3	7	0
2020-01-29	LNP0089 (lin-35(n745); bcls39(lim-7p::ced-1::GFP))	upshift to 26C at L4	4	4	0
2020-01-29	LNP0089 (lin-35(n745); bcls39(lim-7p::ced-1::GFP))	upshift to 26C at L4	5	8	0
2020-01-29	LNP0089 (lin-35(n745); bcls39(lim-7p::ced-1::GFP))	upshift to 26C at L4	6	3	0
2020-01-29	LNP0089 (lin-35(n745); bcls39(lim-7p::ced-1::GFP))	upshift to 26C at L4	7	4	0
2020-01-29	LNP0089 (lin-35(n745); bcls39(lim-7p::ced-1::GFP))	upshift to 26C at L4	8	6	3
2020-01-29	LNP0089 (lin-35(n745); bcls39(lim-7p::ced-1::GFP))	upshift to 26C at L4	9	4	6
2019-11-08	LNP0091 (lin-54(n2231) IV; bcls39(lim-7p::ced-1::GFP))	20C	1	1	0
2019-11-08	LNP0091 (lin-54(n2231) IV; bcls39(lim-7p::ced-1::GFP))	20C	2	2	1
2019-11-08	LNP0091 (lin-54(n2231) IV; bcls39(lim-7p::ced-1::GFP))	20C	3	0	0
2019-11-08	LNP0091 (lin-54(n2231) IV; bcls39(lim-7p::ced-1::GFP))	20C	4	2	2
2019-11-08	LNP0091 (lin-54(n2231) IV; bcls39(lim-7p::ced-1::GFP))	20C	5	8	0
2019-11-08	LNP0091 (lin-54(n2231) IV; bcls39(lim-7p::ced-1::GFP))	20C	6	2	0
2019-11-08	LNP0091 (lin-54(n2231) IV; bcls39(lim-7p::ced-1::GFP))	20C	7	3	0
2019-11-08	LNP0091 (lin-54(n2231) IV; bcls39(lim-7p::ced-1::GFP))	20C	8	5	0
2019-11-19	LNP0091 (lin-54(n2231) IV; bcls39(lim-7p::ced-1::GFP))	20C	1	0	0
2019-11-19	LNP0091 (lin-54(n2231) IV; bcls39(lim-7p::ced-1::GFP))	20C	2	0	0
2019-11-19	LNP0091 (lin-54(n2231) IV; bcls39(lim-7p::ced-1::GFP))	20C	3	2	0
2019-11-19	LNP0091 (lin-54(n2231) IV; bcls39(lim-7p::ced-1::GFP))	20C	4	2	0
2019-11-19	LNP0091 (lin-54(n2231) IV; bcls39(lim-7p::ced-1::GFP))	20C	5	2	1
2019-11-19	LNP0091 (lin-54(n2231) IV; bcls39(lim-7p::ced-1::GFP))	20C	6	4	1
2019-11-19	LNP0091 (lin-54(n2231) IV; bcls39(lim-7p::ced-1::GFP))	20C	7	3	1
2019-11-19	LNP0091 (lin-54(n2231) IV; bcls39(lim-7p::ced-1::GFP))	20C	8	1	0
2019-11-19	LNP0091 (lin-54(n2231) IV; bcls39(lim-7p::ced-1::GFP))	20C	9	2	1
2019-11-19	LNP0091 (lin-54(n2231) IV; bcls39(lim-7p::ced-1::GFP))	20C	10	4	1
2020-01-22	LNP0091 (lin-54(n2231) IV; bcls39(lim-7p::ced-1::GFP))	20C	1	6	0
2020-01-22	LNP0091 (lin-54(n2231) IV; bcls39(lim-7p::ced-1::GFP))	20C	2	3	6
2020-01-22	LNP0091 (lin-54(n2231) IV; bcls39(lim-7p::ced-1::GFP))	20C	3	3	4
2020-01-22	LNP0091 (lin-54(n2231) IV; bcls39(lim-7p::ced-1::GFP))	20C	4	6	4
2020-01-22	LNP0091 (lin-54(n2231) IV; bcls39(lim-7p::ced-1::GFP))	20C	5	0	5
2020-01-22	LNP0091 (lin-54(n2231) IV; bcls39(lim-7p::ced-1::GFP))	20C	6	1	8
2020-01-22	LNP0091 (lin-54(n2231) IV; bcls39(lim-7p::ced-1::GFP))	20C	7	2	6
2019-11-08	LNP0091 (lin-54(n2231) IV; bcls39(lim-7p::ced-1::GFP))	upshift to 26C at L1	1	4	0
2019-11-08	LNP0091 (lin-54(n2231) IV; bcls39(lim-7p::ced-1::GFP))	upshift to 26C at L1	2	2	4
2019-11-08	LNP0091 (lin-54(n2231) IV; bcls39(lim-7p::ced-1::GFP))	upshift to 26C at L1	3	2	0
2019-11-08	LNP0091 (lin-54(n2231) IV; bcls39(lim-7p::ced-1::GFP))	upshift to 26C at L1	4	2	0
2019-11-08	LNP0091 (lin-54(n2231) IV; bcls39(lim-7p::ced-1::GFP))	upshift to 26C at L1	5	2	0
2019-11-08	LNP0091 (lin-54(n2231) IV; bcls39(lim-7p::ced-1::GFP))	upshift to 26C at L1	6	2	2
2019-11-08	LNP0091 (lin-54(n2231) IV; bcls39(lim-7p::ced-1::GFP))	upshift to 26C at L1	7	2	0
2019-11-08	LNP0091 (lin-54(n2231) IV; bcls39(lim-7p::ced-1::GFP))	upshift to 26C at L1	8	1	2
2019-11-19	LNP0091 (lin-54(n2231) IV; bcls39(lim-7p::ced-1::GFP))	upshift to 26C at L1	1	8	0
2019-11-19	LNP0091 (lin-54(n2231) IV; bcls39(lim-7p::ced-1::GFP))	upshift to 26C at L1	2	0	0
2019-11-19	LNP0091 (lin-54(n2231) IV; bcls39(lim-7p::ced-1::GFP))	upshift to 26C at L1	3	5	0
2019-11-19	LNP0091 (lin-54(n2231) IV; bcls39(lim-7p::ced-1::GFP))	upshift to 26C at L1	4	4	0
2019-11-19	LNP0091 (lin-54(n2231) IV; bcls39(lim-7p::ced-1::GFP))	upshift to 26C at L1	5	1	0
2019-11-19	LNP0091 (lin-54(n2231) IV; bcls39(lim-7p::ced-1::GFP))	upshift to 26C at L1	6	4	1
2019-11-19	LNP0091 (lin-54(n2231) IV; bcls39(lim-7p::ced-1::GFP))	upshift to 26C at L1	7	2	0
2019-11-19	LNP0091 (lin-54(n2231) IV; bcls39(lim-7p::ced-1::GFP))	upshift to 26C at L1	8	4	0
2019-11-19	LNP0091 (lin-54(n2231) IV; bcls39(lim-7p::ced-1::GFP))	upshift to 26C at L1	9	7	0
2020-01-15	LNP0091 (lin-54(n2231) IV; bcls39(lim-7p::ced-1::GFP))	upshift to 26C at L4	1	6	0
2020-01-15	LNP0091 (lin-54(n2231) IV; bcls39(lim-7p::ced-1::GFP))	upshift to 26C at L4	2	7	6
2020-01-15	LNP0091 (lin-54(n2231) IV; bcls39(lim-7p::ced-1::GFP))	upshift to 26C at L4	3	4	9
2020-01-15	LNP0091 (lin-54(n2231) IV; bcls39(lim-7p::ced-1::GFP))	upshift to 26C at L4	4	4	0
2020-01-15	LNP0091 (lin-54(n2231) IV; bcls39(lim-7p::ced-1::GFP))	upshift to 26C at L4	5	8	0
2020-01-15	LNP0091 (lin-54(n2231) IV; bcls39(lim-7p::ced-1::GFP))	upshift to 26C at L4	6	1	9
2020-01-15	LNP0091 (lin-54(n2231) IV; bcls39(lim-7p::ced-1::GFP))	upshift to 26C at L4	7	4	0
2020-01-22	LNP0091 (lin-54(n2231) IV; bcls39(lim-7p::ced-1::GFP))	upshift to 26C at L4	1	6	8
2020-01-22	LNP0091 (lin-54(n2231) IV; bcls39(lim-7p::ced-1::GFP))	upshift to 26C at L4	2	6	9
2020-01-22	LNP0091 (lin-54(n2231) IV; bcls39(lim-7p::ced-1::GFP))	upshift to 26C at L4	3	4	2
2020-01-22	LNP0091 (lin-54(n2231) IV; bcls39(lim-7p::ced-1::GFP))	upshift to 26C at L4	4	2	2
2020-01-22	LNP0091 (lin-54(n2231) IV; bcls39(lim-7p::ced-1::GFP))	upshift to 26C at L4	5	7	4
2020-01-22	LNP0091 (lin-54(n2231) IV; bcls39(lim-7p::ced-1::GFP))	upshift to 26C at L4	6	7	2
2020-01-22	LNP0091 (lin-54(n2231) IV; bcls39(lim-7p::ced-1::GFP))	upshift to 26C at L4	7	5	8
2020-01-22	LNP0091 (lin-54(n2231) IV; bcls39(lim-7p::ced-1::GFP))	upshift to 26C at L4	8	6	4
2020-01-29	LNP0091 (lin-54(n2231) IV; bcls39(lim-7p::ced-1::GFP))	upshift to 26C at L4	1	3	2
2020-01-29	LNP0091 (lin-54(n2231) IV; bcls39(lim-7p::ced-1::GFP))	upshift to 26C at L4	2	1	0
2020-01-29	LNP0091 (lin-54(n2231) IV; bcls39(lim-7p::ced-1::GFP))	upshift to 26C at L4	3	3	6
2020-01-29	LNP0091 (lin-54(n2231) IV; bcls39(lim-7p::ced-1::GFP))	upshift to 26C at L4	4	6	6
2020-01-29	LNP0091 (lin-54(n2231) IV; bcls39(lim-7p::ced-1::GFP))	upshift to 26C at L4	5	9	0
2019-11-08	LNP0092 (lin-37(n768) III; bcls39(lim-7p::ced-1::GFP))	20C	1	0	0
2019-11-08	LNP0092 (lin-37(n768) III; bcls39(lim-7p::ced-1::GFP))	20C	2	5	0
2019-11-08	LNP0092 (lin-37(n768) III; bcls39(lim-7p::ced-1::GFP))	20C	3	1	0
2019-11-08	LNP0092 (lin-37(n768) III; bcls39(lim-7p::ced-1::GFP))	20C	4	0	0
2019-11-08	LNP0092 (lin-37(n768) III; bcls39(lim-7p::ced-1::GFP))	20C	5	1	0
2019-11-08	LNP0092 (lin-37(n768) III; bcls39(lim-7p::ced-1::GFP))	20C	6	0	0
2019-11-08	LNP0092 (lin-37(n768) III; bcls39(lim-7p::ced-1::GFP))	20C	7	4	0
2019-11-19	LNP0092 (lin-37(n768) III; bcls39(lim-7p::ced-1::GFP))	20C	1	2	0
2019-11-19	LNP0092 (lin-37(n768) III; bcls39(lim-7p::ced-1::GFP))	20C	2	1	0
2019-11-19	LNP0092 (lin-37(n768) III; bcls39(lim-7p::ced-1::GFP))	20C	3	0	0
2019-11-19	LNP0092 (lin-37(n768) III; bcls39(lim-7p::ced-1::GFP))	20C	4	1	0
2019-11-19	LNP0092 (lin-37(n768) III; bcls39(lim-7p::ced-1::GFP))	20C	5	0	0
2019-11-19	LNP0092 (lin-37(n768) III; bcls39(lim-7p::ced-1::GFP))	20C	6	1	0
2019-11-19	LNP0092 (lin-37(n768) III; bcls39(lim-7p::ced-1::GFP))	20C	7	2	0
2020-01-22	LNP0092 (lin-37(n768) III; bcls39(lim-7p::ced-1::GFP))	20C	1	4	2
2020-01-22	LNP0092 (lin-37(n768) III; bcls39(lim-7p::ced-1::GFP))	20C	2	6
2020-01-22	LNP0092 (lin-37(n768) III; bcls39(lim-7p::ced-1::GFP))	20C	3	4	0
2020-01-22	LNP0092 (lin-37(n768) III; bcls39(lim-7p::ced-1::GFP))	20C	4	3	0
2020-01-22	LNP0092 (lin-37(n768) III; bcls39(lim-7p::ced-1::GFP))	20C	5	7	0
2020-01-22	LNP0092 (lin-37(n768) III; bcls39(lim-7p::ced-1::GFP))	20C	6	4	0
2020-01-22	LNP0092 (lin-37(n768) III; bcls39(lim-7p::ced-1::GFP))	20C	7	5	0
2020-01-29	LNP0092 (lin-37(n768) III; bcls39(lim-7p::ced-1::GFP))	20C	1	12	5
2020-01-29	LNP0092 (lin-37(n768) III; bcls39(lim-7p::ced-1::GFP))	20C	2	0	0
2020-01-29	LNP0092 (lin-37(n768) III; bcls39(lim-7p::ced-1::GFP))	20C	3	2	0
2020-01-29	LNP0092 (lin-37(n768) III; bcls39(lim-7p::ced-1::GFP))	20C	4	3	2
2020-01-29	LNP0092 (lin-37(n768) III; bcls39(lim-7p::ced-1::GFP))	20C	5	1	4
2019-11-08	LNP0092 (lin-37(n768) III; bcls39(lim-7p::ced-1::GFP))	upshift to 26C at L1	1	5	4
2019-11-08	LNP0092 (lin-37(n768) III; bcls39(lim-7p::ced-1::GFP))	upshift to 26C at L1	2	3	3
2019-11-08	LNP0092 (lin-37(n768) III; bcls39(lim-7p::ced-1::GFP))	upshift to 26C at L1	3	0	0
2019-11-08	LNP0092 (lin-37(n768) III; bcls39(lim-7p::ced-1::GFP))	upshift to 26C at L1	4	7	0
2019-11-08	LNP0092 (lin-37(n768) III; bcls39(lim-7p::ced-1::GFP))	upshift to 26C at L1	5	2	0
2019-11-08	LNP0092 (lin-37(n768) III; bcls39(lim-7p::ced-1::GFP))	upshift to 26C at L1	6	0	0
2019-11-08	LNP0092 (lin-37(n768) III; bcls39(lim-7p::ced-1::GFP))	upshift to 26C at L1	7	3	4
2019-11-08	LNP0092 (lin-37(n768) III; bcls39(lim-7p::ced-1::GFP))	upshift to 26C at L1	8	5	2
2019-11-19	LNP0092 (lin-37(n768) III; bcls39(lim-7p::ced-1::GFP))	upshift to 26C at L1	1	2	0
2019-11-19	LNP0092 (lin-37(n768) III; bcls39(lim-7p::ced-1::GFP))	upshift to 26C at L1	2	0	0
2019-11-19	LNP0092 (lin-37(n768) III; bcls39(lim-7p::ced-1::GFP))	upshift to 26C at L1	3	8	1
2019-11-19	LNP0092 (lin-37(n768) III; bcls39(lim-7p::ced-1::GFP))	upshift to 26C at L1	4	2	0
2019-11-19	LNP0092 (lin-37(n768) III; bcls39(lim-7p::ced-1::GFP))	upshift to 26C at L1	5	5	0
2019-11-19	LNP0092 (lin-37(n768) III; bcls39(lim-7p::ced-1::GFP))	upshift to 26C at L1	6	4	1
2019-11-19	LNP0092 (lin-37(n768) III; bcls39(lim-7p::ced-1::GFP))	upshift to 26C at L1	7	5	0
2019-11-19	LNP0092 (lin-37(n768) III; bcls39(lim-7p::ced-1::GFP))	upshift to 26C at L1	8	5	3
2019-11-19	LNP0092 (lin-37(n768) III; bcls39(lim-7p::ced-1::GFP))	upshift to 26C at L1	9	1	0
2019-11-19	LNP0092 (lin-37(n768) III; bcls39(lim-7p::ced-1::GFP))	upshift to 26C at L1	10	2	0
2020-01-15	LNP0092 (lin-37(n768) III; bcls39(lim-7p::ced-1::GFP))	upshift to 26C at L4	1	3	1
2020-01-15	LNP0092 (lin-37(n768) III; bcls39(lim-7p::ced-1::GFP))	upshift to 26C at L4	2	5	0
2020-01-15	LNP0092 (lin-37(n768) III; bcls39(lim-7p::ced-1::GFP))	upshift to 26C at L4	3	6	3
2020-01-15	LNP0092 (lin-37(n768) III; bcls39(lim-7p::ced-1::GFP))	upshift to 26C at L4	4	8	0
2020-01-15	LNP0092 (lin-37(n768) III; bcls39(lim-7p::ced-1::GFP))	upshift to 26C at L4	5	3	4
2020-01-15	LNP0092 (lin-37(n768) III; bcls39(lim-7p::ced-1::GFP))	upshift to 26C at L4	6	6	0
2020-01-15	LNP0092 (lin-37(n768) III; bcls39(lim-7p::ced-1::GFP))	upshift to 26C at L4	7	2	0
2020-01-15	LNP0092 (lin-37(n768) III; bcls39(lim-7p::ced-1::GFP))	upshift to 26C at L4	8	3	3
2020-01-15	LNP0092 (lin-37(n768) III; bcls39(lim-7p::ced-1::GFP))	upshift to 26C at L4	9	5	3
2020-01-15	LNP0092 (lin-37(n768) III; bcls39(lim-7p::ced-1::GFP))	upshift to 26C at L4	10	3	4
2020-01-22	LNP0092 (lin-37(n768) III; bcls39(lim-7p::ced-1::GFP))	upshift to 26C at L4	1	5	9
2020-01-22	LNP0092 (lin-37(n768) III; bcls39(lim-7p::ced-1::GFP))	upshift to 26C at L4	2	7	0
2020-01-22	LNP0092 (lin-37(n768) III; bcls39(lim-7p::ced-1::GFP))	upshift to 26C at L4	3	9	8
2020-01-22	LNP0092 (lin-37(n768) III; bcls39(lim-7p::ced-1::GFP))	upshift to 26C at L4	4	7	8
2020-01-22	LNP0092 (lin-37(n768) III; bcls39(lim-7p::ced-1::GFP))	upshift to 26C at L4	5	14	9
2020-01-22	LNP0092 (lin-37(n768) III; bcls39(lim-7p::ced-1::GFP))	upshift to 26C at L4	6	2	5
2020-01-22	LNP0092 (lin-37(n768) III; bcls39(lim-7p::ced-1::GFP))	upshift to 26C at L4	7	9	5
2020-01-22	LNP0092 (lin-37(n768) III; bcls39(lim-7p::ced-1::GFP))	upshift to 26C at L4	8	8	0
2020-01-29	LNP0092 (lin-37(n768) III; bcls39(lim-7p::ced-1::GFP))	upshift to 26C at L4	1	12	5
2020-01-29	LNP0092 (lin-37(n768) III; bcls39(lim-7p::ced-1::GFP))	upshift to 26C at L4	2	0	0
2020-01-29	LNP0092 (lin-37(n768) III; bcls39(lim-7p::ced-1::GFP))	upshift to 26C at L4	3	2	0
2020-01-29	LNP0092 (lin-37(n768) III; bcls39(lim-7p::ced-1::GFP))	upshift to 26C at L4	4	3	2
2020-01-29	LNP0092 (lin-37(n768) III; bcls39(lim-7p::ced-1::GFP))	upshift to 26C at L4	5	1	4

## Sheet: Figure 1C
Date	Strain (genotype)	Temperature treatment	Image Name	Worm #	#apoptotic cells in one gonad
2023-09-19	MD701 (bcls39(lim-7p::ced-1::GFP))	20C	MD701_AD_20C_63x_worm1_09.19.2023_chan00	1	5
2023-09-19	MD701 (bcls39(lim-7p::ced-1::GFP))	20C	MD701_AD_20C_63x_worm2_09.19.2023_chan00	2	3
2023-09-19	MD701 (bcls39(lim-7p::ced-1::GFP))	20C	MD701_AD_20C_63x_worm3_09.19.2023_chan00	3	0
2023-09-26	MD701 (bcls39(lim-7p::ced-1::GFP))	20C	MD701_AD_20C_63x_worm1_09.26.2023_chan00	1	1
2023-09-26	MD701 (bcls39(lim-7p::ced-1::GFP))	20C	MD701_AD_20C_63x_worm2_09.26.2023_chan00	2	4
2023-09-26	MD701 (bcls39(lim-7p::ced-1::GFP))	20C	MD701_AD_20C_63x_worm3_09.26.2023_chan00	3	2
2023-09-26	MD701 (bcls39(lim-7p::ced-1::GFP))	20C	MD701_AD_20C_63x_worm4_09.26.2023_chan00	4	2
2023-09-26	MD701 (bcls39(lim-7p::ced-1::GFP))	20C	MD701_AD_20C_63x_worm5_09.26.2023_chan00	5	4
2023-10-03	MD701 (bcls39(lim-7p::ced-1::GFP))	20C	MD701_AD_20C_63x_worm1_10.03.2023_chan00	1	3
2023-10-03	MD701 (bcls39(lim-7p::ced-1::GFP))	20C	MD701_AD_20C_63x_worm2_10.03.2023_chan00	2	2
2023-10-03	MD701 (bcls39(lim-7p::ced-1::GFP))	20C	MD701_AD_20C_63x_worm3_10.03.2023_chan00	3	7
2023-10-03	MD701 (bcls39(lim-7p::ced-1::GFP))	20C	MD701_AD_20C_63x_worm4_10.03.2023_chan00	4	0
2023-10-03	MD701 (bcls39(lim-7p::ced-1::GFP))	20C	MD701_AD_20C_63x_worm5_10.03.2023_chan00	5	8
2023-10-10	MD701 (bcls39(lim-7p::ced-1::GFP))	20C	MD701_AD_20C_63x_worm1_10.10.2023_chan00	1	4
2023-10-10	MD701 (bcls39(lim-7p::ced-1::GFP))	20C	MD701_AD_20C_63x_worm2_10.10.2023_chan00	2	3
2023-10-10	MD701 (bcls39(lim-7p::ced-1::GFP))	20C	MD701_AD_20C_63x_worm3_10.10.2023_chan00	3	4
2023-10-10	MD701 (bcls39(lim-7p::ced-1::GFP))	20C	MD701_AD_20C_63x_worm4_10.10.2023_chan00	4	6
2023-10-10	MD701 (bcls39(lim-7p::ced-1::GFP))	20C	MD701_AD_20C_63x_worm5_10.10.2023_chan00	5	3
2024-04-16	MD701 (bcls39(lim-7p::ced-1::GFP))	20C	MD701_Ad_20C_63x_worm1_04162024_chan00	1	3
2024-04-16	MD701 (bcls39(lim-7p::ced-1::GFP))	20C	MD701_Ad_20C_63x_worm2_04162024_chan00	2	2
2024-04-16	MD701 (bcls39(lim-7p::ced-1::GFP))	20C	MD701_Ad_20C_63x_worm3_04162024_chan00	3	6
2024-04-16	MD701 (bcls39(lim-7p::ced-1::GFP))	20C	MD701_Ad_20C_63x_worm5_04162024_chan00	5	3
2024-04-23	MD701 (bcls39(lim-7p::ced-1::GFP))	20C	MD701_Ad_20C_63x_worm1_04.23.2024_chan00	1	8
2024-04-23	MD701 (bcls39(lim-7p::ced-1::GFP))	20C	MD701_Ad_20C_63x_worm2_04.23.2024_chan00	2	4
2024-04-23	MD701 (bcls39(lim-7p::ced-1::GFP))	20C	MD701_Ad_20C_63x_worm3_04.23.2024_chan00	3	1
2024-04-23	MD701 (bcls39(lim-7p::ced-1::GFP))	20C	MD701_Ad_20C_63x_worm4_04.23.2024_chan00	4	9
2024-04-23	MD701 (bcls39(lim-7p::ced-1::GFP))	20C	MD701_Ad_20C_63x_worm5_04.23.2024_chan00	5	7
2024-05-14	MD701 (bcls39(lim-7p::ced-1::GFP))	20C	MD701_Ad_20C_63x_worm1_05.14.2024_chan00	1	4
2024-05-14	MD701 (bcls39(lim-7p::ced-1::GFP))	20C	MD701_Ad_20C_63x_worm2_05.14.2024_chan00	2	3
2024-05-14	MD701 (bcls39(lim-7p::ced-1::GFP))	20C	MD701_Ad_20C_63x_worm3_05.14.2024_chan00	3	6
2024-05-14	MD701 (bcls39(lim-7p::ced-1::GFP))	20C	MD701_Ad_20C_63x_worm4_05.14.2024_chan00	4	2
2024-05-14	MD701 (bcls39(lim-7p::ced-1::GFP))	20C	MD701_Ad_20C_63x_worm5_05.14.2024_chan00	5	4
2024-05-22	MD701 (bcls39(lim-7p::ced-1::GFP))	20C	MD701_Ad_20C_63x_worm1_05.22.2024_chan00	1	5
2024-05-22	MD701 (bcls39(lim-7p::ced-1::GFP))	20C	MD701_Ad_20C_63x_worm2_05.22.2024_chan00	2	2
2024-05-22	MD701 (bcls39(lim-7p::ced-1::GFP))	20C	MD701_Ad_20C_63x_worm3_05.22.2024_chan00	3	10
2024-05-22	MD701 (bcls39(lim-7p::ced-1::GFP))	20C	MD701_Ad_20C_63x_worm4_05.22.2024_chan00	4	4
2024-05-22	MD701 (bcls39(lim-7p::ced-1::GFP))	20C	MD701_Ad_20C_63x_worm5_05.22.2024_chan00	5	4
2024-05-22	MD701 (bcls39(lim-7p::ced-1::GFP))	20C	MD701_Ad_20C_63x_worm6_05.22.2024_chan00	6	6
2024-05-22	MD701 (bcls39(lim-7p::ced-1::GFP))	20C	MD701_Ad_20C_63x_worm7_05.22.2024_chan00	7	5
2024-05-22	MD701 (bcls39(lim-7p::ced-1::GFP))	20C	MD701_Ad_20C_63x_worm8_05.22.2024_chan00	8	1
2024-05-22	MD701 (bcls39(lim-7p::ced-1::GFP))	20C	MD701_Ad_20C_63x_worm9_05.22.2024_chan00	9	4
2024-05-22	MD701 (bcls39(lim-7p::ced-1::GFP))	20C	MD701_Ad_20C_63x_worm10_05.22.2024_chan00	10	2
2024-06-12	MD701 (bcls39(lim-7p::ced-1::GFP))	20C	MD701_Ad_20C_63x_worm1_06.12.2024_chan00	1	1
2024-06-12	MD701 (bcls39(lim-7p::ced-1::GFP))	20C	MD701_Ad_20C_63x_worm2_06.12.2024_chan00	2	4
2024-06-12	MD701 (bcls39(lim-7p::ced-1::GFP))	20C	MD701_Ad_20C_63x_worm3_06.12.2024_chan00	3	8
2024-06-12	MD701 (bcls39(lim-7p::ced-1::GFP))	20C	MD701_Ad_20C_63x_worm4_06.12.2024_chan00	4	2
2024-06-12	MD701 (bcls39(lim-7p::ced-1::GFP))	20C	MD701_Ad_20C_63x_worm5_06.12.2024_chan00	5	0
2024-06-12	MD701 (bcls39(lim-7p::ced-1::GFP))	20C	MD701_Ad_20C_63x_worm6_06.12.2024_chan00	6	3
2024-06-12	MD701 (bcls39(lim-7p::ced-1::GFP))	20C	MD701_Ad_20C_63x_worm7_06.12.2024_chan00	7	1
2024-06-12	MD701 (bcls39(lim-7p::ced-1::GFP))	20C	MD701_Ad_20C_63x_worm8_06.12.2024_chan00	8	3
2024-06-12	MD701 (bcls39(lim-7p::ced-1::GFP))	20C	MD701_Ad_20C_63x_worm9_06.12.2024_chan00	9	4
2024-06-12	MD701 (bcls39(lim-7p::ced-1::GFP))	20C	MD701_Ad_20C_63x_worm10_06.12.2024_chan00	10	4
2024-06-12	MD701 (bcls39(lim-7p::ced-1::GFP))	20C	MD701_Ad_20C_63x_worm11_06.12.2024_chan00	11	10
2024-06-12	MD701 (bcls39(lim-7p::ced-1::GFP))	20C	MD701_Ad_20C_63x_worm12_06.12.2024_chan00	12	4
2024-06-12	MD701 (bcls39(lim-7p::ced-1::GFP))	20C	MD701_Ad_20C_63x_worm13_06.12.2024_chan00	13	5
2024-06-12	MD701 (bcls39(lim-7p::ced-1::GFP))	20C	MD701_Ad_20C_63x_worm14_06.12.2024_chan00	14	6
2024-06-12	MD701 (bcls39(lim-7p::ced-1::GFP))	20C	MD701_Ad_20C_63x_worm15_06.12.2024_chan00	15	3
2024-07-02	MD701 (bcls39(lim-7p::ced-1::GFP))	20C	MD701_Ad_20C_63x_worm1_07.02.2024_chan00	1	4
2024-07-02	MD701 (bcls39(lim-7p::ced-1::GFP))	20C	MD701_Ad_20C_63x_worm2_07.02.2024_chan00	2	8
2024-07-02	MD701 (bcls39(lim-7p::ced-1::GFP))	20C	MD701_Ad_20C_63x_worm3_07.02.2024_chan00	3	2
2024-07-02	MD701 (bcls39(lim-7p::ced-1::GFP))	20C	MD701_Ad_20C_63x_worm4_07.02.2024_chan00	4	6
2024-07-02	MD701 (bcls39(lim-7p::ced-1::GFP))	20C	MD701_Ad_20C_63x_worm5_07.02.2024_chan00	5	11
2024-07-02	MD701 (bcls39(lim-7p::ced-1::GFP))	20C	MD701_Ad_20C_63x_worm6_07.02.2024_chan00	6	3
2024-07-02	MD701 (bcls39(lim-7p::ced-1::GFP))	20C	MD701_Ad_20C_63x_worm7_07.02.2024_chan00	7	7
2024-07-02	MD701 (bcls39(lim-7p::ced-1::GFP))	20C	MD701_Ad_20C_63x_worm8_07.02.2024_chan00	8	6
2024-07-02	MD701 (bcls39(lim-7p::ced-1::GFP))	20C	MD701_Ad_20C_63x_worm9_07.02.2024_chan00	9	0
2024-07-02	MD701 (bcls39(lim-7p::ced-1::GFP))	20C	MD701_Ad_20C_63x_worm10_07.02.2024_chan00	10	4
2024-07-02	MD701 (bcls39(lim-7p::ced-1::GFP))	20C	MD701_Ad_20C_63x_worm11_07.02.2024_chan00	11	6
2024-07-02	MD701 (bcls39(lim-7p::ced-1::GFP))	20C	MD701_Ad_20C_63x_worm12_07.02.2024_chan00	12	2
2024-07-02	MD701 (bcls39(lim-7p::ced-1::GFP))	20C	MD701_Ad_20C_63x_worm13_07.02.2024_chan00	13	12
2024-07-02	MD701 (bcls39(lim-7p::ced-1::GFP))	20C	MD701_Ad_20C_63x_worm14_07.02.2024_chan00	14	1
2024-07-02	MD701 (bcls39(lim-7p::ced-1::GFP))	20C	MD701_Ad_20C_63x_worm15_07.02.2024_chan00	15	0
2024-07-10	MD701 (bcls39(lim-7p::ced-1::GFP))	20C	MD701_Ad_20C_63x_worm1_07.10.2024_chan00	1	6
2024-07-10	MD701 (bcls39(lim-7p::ced-1::GFP))	20C	MD701_Ad_20C_63x_worm2_07.10.2024_chan00	2	1
2024-07-10	MD701 (bcls39(lim-7p::ced-1::GFP))	20C	MD701_Ad_20C_63x_worm3_07.10.2024_chan00	3	6
2024-07-10	MD701 (bcls39(lim-7p::ced-1::GFP))	20C	MD701_Ad_20C_63x_worm4_07.10.2024_chan00	4	1
2024-07-10	MD701 (bcls39(lim-7p::ced-1::GFP))	20C	MD701_Ad_20C_63x_worm5_07.10.2024_chan00	5	2
2023-09-20	MD701 (bcls39(lim-7p::ced-1::GFP))	26C	MD701_AD_26C_63x_worm1_09.20.2023_chan00	1	13
2023-09-20	MD701 (bcls39(lim-7p::ced-1::GFP))	26C	MD701_AD_26C_63x_worm2_09.20.2023_chan00	2	20
2023-09-20	MD701 (bcls39(lim-7p::ced-1::GFP))	26C	MD701_AD_26C_63x_worm3_09.20.2023_chan00	3	29
2023-09-27	MD701 (bcls39(lim-7p::ced-1::GFP))	26C	MD701_AD_26C_63x_worm1_09.27.2023_chan00	1	36
2023-09-27	MD701 (bcls39(lim-7p::ced-1::GFP))	26C	MD701_AD_26C_63x_worm2_09.27.2023_chan00	2	26
2023-09-27	MD701 (bcls39(lim-7p::ced-1::GFP))	26C	MD701_AD_26C_63x_worm3_09.27.2023_chan00	3	7
2023-09-27	MD701 (bcls39(lim-7p::ced-1::GFP))	26C	MD701_AD_26C_63x_worm4_09.27.2023_chan00	4	18
2023-09-27	MD701 (bcls39(lim-7p::ced-1::GFP))	26C	MD701_AD_26C_63x_worm5_09.27.2023_chan00	5	22
2023-10-04	MD701 (bcls39(lim-7p::ced-1::GFP))	26C	MD701_AD_26C_63x_worm1_10.04.2023_chan00	1	24
2023-10-04	MD701 (bcls39(lim-7p::ced-1::GFP))	26C	MD701_AD_26C_63x_worm2_10.04.2023_chan00	2	16
2023-10-04	MD701 (bcls39(lim-7p::ced-1::GFP))	26C	MD701_AD_26C_63x_worm3_10.04.2023_chan00	3	27
2023-10-04	MD701 (bcls39(lim-7p::ced-1::GFP))	26C	MD701_AD_26C_63x_worm4_10.04.2023_chan00	4	16
2023-10-04	MD701 (bcls39(lim-7p::ced-1::GFP))	26C	MD701_AD_26C_63x_worm5_10.04.2023_chan00	5	15
2023-10-11	MD701 (bcls39(lim-7p::ced-1::GFP))	26C	MD701_AD_26C_63x_worm1_10.11.2023_chan00	1	15
2023-10-11	MD701 (bcls39(lim-7p::ced-1::GFP))	26C	MD701_AD_26C_63x_worm2_10.11.2023_chan00	2	20
2023-10-11	MD701 (bcls39(lim-7p::ced-1::GFP))	26C	MD701_AD_26C_63x_worm3_10.11.2023_chan00	3	36
2023-10-11	MD701 (bcls39(lim-7p::ced-1::GFP))	26C	MD701_AD_26C_63x_worm4_10.11.2023_chan00	4	20
2023-10-11	MD701 (bcls39(lim-7p::ced-1::GFP))	26C	MD701_AD_26C_63x_worm5_10.11.2023_chan00	5	22
2024-04-17	MD701 (bcls39(lim-7p::ced-1::GFP))	26C	MD701_Ad_26C_63x_worm1_04.17.2024_chan00	1	12
2024-04-17	MD701 (bcls39(lim-7p::ced-1::GFP))	26C	MD701_Ad_26C_63x_worm2_04.17.2024_chan00	2	9
2024-04-17	MD701 (bcls39(lim-7p::ced-1::GFP))	26C	MD701_Ad_26C_63x_worm3_04.17.2024_chan00	3	8
2024-04-17	MD701 (bcls39(lim-7p::ced-1::GFP))	26C	MD701_Ad_26C_63x_worm4_04.17.2024_chan00	4	11
2024-04-17	MD701 (bcls39(lim-7p::ced-1::GFP))	26C	MD701_Ad_26C_63x_worm5_04.17.2024_chan00	5	12
2024-05-14	MD701 (bcls39(lim-7p::ced-1::GFP))	26C	MD701_Ad_26C_63x_worm1_05.14.2024_chan00	1	16
2024-05-14	MD701 (bcls39(lim-7p::ced-1::GFP))	26C	MD701_Ad_26C_63x_worm2_05.14.2024_chan00	2	21
2024-05-14	MD701 (bcls39(lim-7p::ced-1::GFP))	26C	MD701_Ad_26C_63x_worm3_05.14.2024_chan00	3	17
2024-05-14	MD701 (bcls39(lim-7p::ced-1::GFP))	26C	MD701_Ad_26C_63x_worm4_05.14.2024_chan00	4	10
2024-05-14	MD701 (bcls39(lim-7p::ced-1::GFP))	26C	MD701_Ad_26C_63x_worm5_05.14.2024_chan00	5	13
2024-05-15	MD701 (bcls39(lim-7p::ced-1::GFP))	26C	MD701_Ad_26C_63x_worm1_05.15.2024_chan00	1	15
2024-05-15	MD701 (bcls39(lim-7p::ced-1::GFP))	26C	MD701_Ad_26C_63x_worm2_05.15.2024_chan00	2	31
2024-05-15	MD701 (bcls39(lim-7p::ced-1::GFP))	26C	MD701_Ad_26C_63x_worm3_05.15.2024_chan00	3	9
2024-05-15	MD701 (bcls39(lim-7p::ced-1::GFP))	26C	MD701_Ad_26C_63x_worm4_05.15.2024_chan00	4	16
2024-05-15	MD701 (bcls39(lim-7p::ced-1::GFP))	26C	MD701_Ad_26C_63x_worm5_05.15.2024_chan00	5	21
2024-05-21	MD701 (bcls39(lim-7p::ced-1::GFP))	26C	MD701_Ad_26C_63x_worm1_05.21.2024_chan00	1	40
2024-05-21	MD701 (bcls39(lim-7p::ced-1::GFP))	26C	MD701_Ad_26C_63x_worm2_05.21.2024_chan00	2	12
2024-05-21	MD701 (bcls39(lim-7p::ced-1::GFP))	26C	MD701_Ad_26C_63x_worm3_05.21.2024_chan00	3	18
2024-05-21	MD701 (bcls39(lim-7p::ced-1::GFP))	26C	MD701_Ad_26C_63x_worm5_05.21.2024_chan00	5	22
2024-05-21	MD701 (bcls39(lim-7p::ced-1::GFP))	26C	MD701_Ad_26C_63x_worm6_05.21.2024_chan00	6	21
2024-05-21	MD701 (bcls39(lim-7p::ced-1::GFP))	26C	MD701_Ad_26C_63x_worm7_05.21.2024_chan00	7	18
2024-05-21	MD701 (bcls39(lim-7p::ced-1::GFP))	26C	MD701_Ad_26C_63x_worm8_05.21.2024_chan00	8	26
2024-05-21	MD701 (bcls39(lim-7p::ced-1::GFP))	26C	MD701_Ad_26C_63x_worm9_05.21.2024_chan00	9	17
2024-05-21	MD701 (bcls39(lim-7p::ced-1::GFP))	26C	MD701_Ad_26C_63x_worm10_05.21.2024_chan00	10	11
2024-06-11	MD701 (bcls39(lim-7p::ced-1::GFP))	26C	MD701_Ad_26C_63x_worm1_06.11.2024_chan00	1	14
2024-06-11	MD701 (bcls39(lim-7p::ced-1::GFP))	26C	MD701_Ad_26C_63x_worm2_06.11.2024_chan00	2	5
2024-06-11	MD701 (bcls39(lim-7p::ced-1::GFP))	26C	MD701_Ad_26C_63x_worm3_06.11.2024_chan00	3	17
2024-06-11	MD701 (bcls39(lim-7p::ced-1::GFP))	26C	MD701_Ad_26C_63x_worm4_06.11.2024_chan00	4
2024-06-11	MD701 (bcls39(lim-7p::ced-1::GFP))	26C	MD701_Ad_26C_63x_worm5_06.11.2024_chan00	5	11
2024-06-11	MD701 (bcls39(lim-7p::ced-1::GFP))	26C	MD701_Ad_26C_63x_worm6_06.11.2024_chan00	6	26
2024-06-11	MD701 (bcls39(lim-7p::ced-1::GFP))	26C	MD701_Ad_26C_63x_worm7_06.11.2024_chan00	7	12
2024-06-11	MD701 (bcls39(lim-7p::ced-1::GFP))	26C	MD701_Ad_26C_63x_worm8_06.11.2024_chan00	8	27
2024-06-11	MD701 (bcls39(lim-7p::ced-1::GFP))	26C	MD701_Ad_26C_63x_worm9_06.11.2024_chan00	9	11
2024-06-11	MD701 (bcls39(lim-7p::ced-1::GFP))	26C	MD701_Ad_26C_63x_worm10_06.11.2024_chan00	10	16
2024-06-11	MD701 (bcls39(lim-7p::ced-1::GFP))	26C	MD701_Ad_26C_63x_worm11_06.11.2024_chan00	11	23
2024-06-11	MD701 (bcls39(lim-7p::ced-1::GFP))	26C	MD701_Ad_26C_63x_worm2_06.11.2024_chan00	12	11
2024-06-11	MD701 (bcls39(lim-7p::ced-1::GFP))	26C	MD701_Ad_26C_63x_worm3_06.11.2024_chan00	13	12
2024-06-11	MD701 (bcls39(lim-7p::ced-1::GFP))	26C	MD701_Ad_26C_63x_worm4_06.11.2024_chan00	14	12
2024-06-11	MD701 (bcls39(lim-7p::ced-1::GFP))	26C	MD701_Ad_26C_63x_worm5_06.11.2024_chan00	15	15
2024-07-09	MD701 (bcls39(lim-7p::ced-1::GFP))	26C	MD701_Ad_26C_63x_worm1_07.09.2024_chan00	1	14
2024-07-09	MD701 (bcls39(lim-7p::ced-1::GFP))	26C	MD701_Ad_26C_63x_worm2_07.09.2024_chan00	2	16
2024-07-09	MD701 (bcls39(lim-7p::ced-1::GFP))	26C	MD701_Ad_26C_63x_worm3_07.09.2024_chan00	3	11
2024-07-09	MD701 (bcls39(lim-7p::ced-1::GFP))	26C	MD701_Ad_26C_63x_worm4_07.09.2024_chan00	4	15
2024-07-09	MD701 (bcls39(lim-7p::ced-1::GFP))	26C	MD701_Ad_26C_63x_worm5_07.09.2024_chan00	5	7
2024-07-09	MD701 (bcls39(lim-7p::ced-1::GFP))	26C	MD701_Ad_26C_63x_worm6_07.09.2024_chan00	6	0
2024-07-09	MD701 (bcls39(lim-7p::ced-1::GFP))	26C	MD701_Ad_26C_63x_worm7_07.09.2024_chan00	7	10
2024-07-09	MD701 (bcls39(lim-7p::ced-1::GFP))	26C	MD701_Ad_26C_63x_worm8_07.09.2024_chan00	8	8
2024-07-09	MD701 (bcls39(lim-7p::ced-1::GFP))	26C	MD701_Ad_26C_63x_worm9_07.09.2024_chan00	9	13
2024-07-09	MD701 (bcls39(lim-7p::ced-1::GFP))	26C	MD701_Ad_26C_63x_worm10_07.09.2024_chan00	10	17
2024-07-09	MD701 (bcls39(lim-7p::ced-1::GFP))	26C	MD701_Ad_26C_63x_worm11_07.09.2024_chan00	11	23
2024-07-09	MD701 (bcls39(lim-7p::ced-1::GFP))	26C	MD701_Ad_26C_63x_worm12_07.09.2024_chan00	12	11
2024-07-09	MD701 (bcls39(lim-7p::ced-1::GFP))	26C	MD701_Ad_26C_63x_worm13_07.09.2024_chan00	13	25
2024-07-09	MD701 (bcls39(lim-7p::ced-1::GFP))	26C	MD701_Ad_26C_63x_worm14_07.09.2024_chan00	14	11
2024-07-09	MD701 (bcls39(lim-7p::ced-1::GFP))	26C	MD701_Ad_26C_63x_worm15_07.09.2024_chan00	15	19
2024-07-12	MD701 (bcls39(lim-7p::ced-1::GFP))	26C	MD701_Ad_26C_63x_worm1_07.12.2024_chan00	1	14
2024-07-12	MD701 (bcls39(lim-7p::ced-1::GFP))	26C	MD701_Ad_26C_63x_worm2_07.12.2024_chan00	2	23
2024-07-12	MD701 (bcls39(lim-7p::ced-1::GFP))	26C	MD701_Ad_26C_63x_worm3_07.12.2024_chan00	3	22
2024-07-12	MD701 (bcls39(lim-7p::ced-1::GFP))	26C	MD701_Ad_26C_63x_worm4_07.12.2024_chan00	4	21
2024-07-12	MD701 (bcls39(lim-7p::ced-1::GFP))	26C	MD701_Ad_26C_63x_worm5_07.12.2024_chan00	5	15
2024-04-16	LNP0091 (lin-54(n2231) IV; bcls39(lim-7p::ced-1::GFP))	20C	LNP0091B_Ad_20C_63x_worm1_04162024_chan00	1	2
2024-04-16	LNP0091 (lin-54(n2231) IV; bcls39(lim-7p::ced-1::GFP))	20C	LNP0091B_Ad_20C_63x_worm2_04162024_chan00	2	7
2024-04-16	LNP0091 (lin-54(n2231) IV; bcls39(lim-7p::ced-1::GFP))	20C	LNP0091B_Ad_20C_63x_worm3_04162024_chan00	3	2
2024-04-16	LNP0091 (lin-54(n2231) IV; bcls39(lim-7p::ced-1::GFP))	20C	LNP0091B_Ad_20C_63x_worm4_04162024_chan00	4	0
2024-04-23	LNP0091 (lin-54(n2231) IV; bcls39(lim-7p::ced-1::GFP))	20C	LNP0091B_Ad_20C_63x_worm1_04.23.2024_chan00	1	2
2024-04-23	LNP0091 (lin-54(n2231) IV; bcls39(lim-7p::ced-1::GFP))	20C	LNP0091B_Ad_20C_63x_worm2_04.23.2024_chan00	2	3
2024-04-23	LNP0091 (lin-54(n2231) IV; bcls39(lim-7p::ced-1::GFP))	20C	LNP0091B_Ad_20C_63x_worm3_04.23.2024_chan00	3	9
2024-04-23	LNP0091 (lin-54(n2231) IV; bcls39(lim-7p::ced-1::GFP))	20C	LNP0091B_Ad_20C_63x_worm4_04.23.2024_chan00	4	1
2024-04-23	LNP0091 (lin-54(n2231) IV; bcls39(lim-7p::ced-1::GFP))	20C	LNP0091B_Ad_20C_63x_worm5_04.23.2024_chan00	5	0
2024-05-22	LNP0091 (lin-54(n2231) IV; bcls39(lim-7p::ced-1::GFP))	20C	LNP0091_Ad_20C_63x_worm1_05.22.2024_chan00	1	5
2024-05-22	LNP0091 (lin-54(n2231) IV; bcls39(lim-7p::ced-1::GFP))	20C	LNP0091_Ad_20C_63x_worm2_05.22.2024_chan00	2	2
2024-05-22	LNP0091 (lin-54(n2231) IV; bcls39(lim-7p::ced-1::GFP))	20C	LNP0091_Ad_20C_63x_worm3_05.22.2024_chan00	3	4
2024-05-22	LNP0091 (lin-54(n2231) IV; bcls39(lim-7p::ced-1::GFP))	20C	LNP0091_Ad_20C_63x_worm4_05.22.2024_chan00	4	4
2024-05-22	LNP0091 (lin-54(n2231) IV; bcls39(lim-7p::ced-1::GFP))	20C	LNP0091_Ad_20C_63x_worm5_05.22.2024_chan00	5	2
2024-06-12	LNP0091 (lin-54(n2231) IV; bcls39(lim-7p::ced-1::GFP))	20C	LNP0091_Ad_20C_63x_worm1_06.12.2024_chan00	1	10
2024-06-12	LNP0091 (lin-54(n2231) IV; bcls39(lim-7p::ced-1::GFP))	20C	LNP0091_Ad_20C_63x_worm2_06.12.2024_chan00	2	3
2024-06-12	LNP0091 (lin-54(n2231) IV; bcls39(lim-7p::ced-1::GFP))	20C	LNP0091_Ad_20C_63x_worm3_06.12.2024_chan00	3	2
2024-06-12	LNP0091 (lin-54(n2231) IV; bcls39(lim-7p::ced-1::GFP))	20C	LNP0091_Ad_20C_63x_worm4_06.12.2024_chan00	4	2
2024-06-12	LNP0091 (lin-54(n2231) IV; bcls39(lim-7p::ced-1::GFP))	20C	LNP0091_Ad_20C_63x_worm5_06.12.2024_chan00	5	0
2024-07-02	LNP0091 (lin-54(n2231) IV; bcls39(lim-7p::ced-1::GFP))	20C	LNP0091_Ad_20C_63x_worm1_07.02.2024_chan00	1	0
2024-07-02	LNP0091 (lin-54(n2231) IV; bcls39(lim-7p::ced-1::GFP))	20C	LNP0091_Ad_20C_63x_worm2_07.02.2024_chan00	2	5
2024-07-02	LNP0091 (lin-54(n2231) IV; bcls39(lim-7p::ced-1::GFP))	20C	LNP0091_Ad_20C_63x_worm3_07.02.2024_chan00	3	0
2024-07-02	LNP0091 (lin-54(n2231) IV; bcls39(lim-7p::ced-1::GFP))	20C	LNP0091_Ad_20C_63x_worm4_07.02.2024_chan00	4	2
2024-07-02	LNP0091 (lin-54(n2231) IV; bcls39(lim-7p::ced-1::GFP))	20C	LNP0091_Ad_20C_63x_worm5_07.02.2024_chan00	5	1
2024-04-17	LNP0091 (lin-54(n2231) IV; bcls39(lim-7p::ced-1::GFP))	26C	LNP0091_Ad_26C_63x_worm1_04.17.2024_chan00	1	15
2024-04-17	LNP0091 (lin-54(n2231) IV; bcls39(lim-7p::ced-1::GFP))	26C	LNP0091_Ad_26C_63x_worm2_04.17.2024_chan00	2	14
2024-04-17	LNP0091 (lin-54(n2231) IV; bcls39(lim-7p::ced-1::GFP))	26C	LNP0091_Ad_26C_63x_worm3_04.17.2024_chan00	3	6
2024-04-17	LNP0091 (lin-54(n2231) IV; bcls39(lim-7p::ced-1::GFP))	26C	LNP0091_Ad_26C_63x_worm4_04.17.2024_chan00	4	5
2024-04-17	LNP0091 (lin-54(n2231) IV; bcls39(lim-7p::ced-1::GFP))	26C	LNP0091_Ad_26C_63x_worm5_04.17.2024_chan00	5	6
2024-05-14	LNP0091 (lin-54(n2231) IV; bcls39(lim-7p::ced-1::GFP))	26C	LNP0091_Ad_26C_63x_worm1_05.14.2024_chan00	1	3
2024-05-14	LNP0091 (lin-54(n2231) IV; bcls39(lim-7p::ced-1::GFP))	26C	LNP0091_Ad_26C_63x_worm2_05.14.2024_chan00	2	6
2024-05-14	LNP0091 (lin-54(n2231) IV; bcls39(lim-7p::ced-1::GFP))	26C	LNP0091_Ad_26C_63x_worm3_05.14.2024_chan00	3	7
2024-05-14	LNP0091 (lin-54(n2231) IV; bcls39(lim-7p::ced-1::GFP))	26C	LNP0091_Ad_26C_63x_worm4_05.14.2024_chan00	4	4
2024-05-14	LNP0091 (lin-54(n2231) IV; bcls39(lim-7p::ced-1::GFP))	26C	LNP0091_Ad_26C_63x_worm5_05.14.2024_chan00	5	7
2024-05-21	LNP0091 (lin-54(n2231) IV; bcls39(lim-7p::ced-1::GFP))	26C	LNP0091_Ad_26C_63x_worm6_05.21.2024_chan00	1	7
2024-05-21	LNP0091 (lin-54(n2231) IV; bcls39(lim-7p::ced-1::GFP))	26C	LNP0091_Ad_26C_63x_worm7_05.21.2024_chan00	2	5
2024-05-21	LNP0091 (lin-54(n2231) IV; bcls39(lim-7p::ced-1::GFP))	26C	LNP0091_Ad_26C_63x_worm8_05.21.2024_chan00	3	10
2024-05-21	LNP0091 (lin-54(n2231) IV; bcls39(lim-7p::ced-1::GFP))	26C	LNP0091_Ad_26C_63x_worm9_05.21.2024_chan00	4	3
2024-05-21	LNP0091 (lin-54(n2231) IV; bcls39(lim-7p::ced-1::GFP))	26C	LNP0091_Ad_26C_63x_worm10_05.21.2024_chan00	5	7
2024-06-11	LNP0091 (lin-54(n2231) IV; bcls39(lim-7p::ced-1::GFP))	26C	LNP0091_Ad_26C_63x_worm6_06.11.2024_chan00	1	2
2024-06-11	LNP0091 (lin-54(n2231) IV; bcls39(lim-7p::ced-1::GFP))	26C	LNP0091_Ad_26C_63x_worm7_06.11.2024_chan00	2	5
2024-06-11	LNP0091 (lin-54(n2231) IV; bcls39(lim-7p::ced-1::GFP))	26C	LNP0091_Ad_26C_63x_worm8_06.11.2024_chan00	3	5
2024-06-11	LNP0091 (lin-54(n2231) IV; bcls39(lim-7p::ced-1::GFP))	26C	LNP0091_Ad_26C_63x_worm9_06.11.2024_chan00	4	9
2024-06-11	LNP0091 (lin-54(n2231) IV; bcls39(lim-7p::ced-1::GFP))	26C	LNP0091_Ad_26C_63x_worm10_06.11.2024_chan00	5	3
2024-07-09	LNP0091 (lin-54(n2231) IV; bcls39(lim-7p::ced-1::GFP))	26C	LNP0091_Ad_26C_63x_worm6_07.09.2024_chan00	1	6
2024-07-09	LNP0091 (lin-54(n2231) IV; bcls39(lim-7p::ced-1::GFP))	26C	LNP0091_Ad_26C_63x_worm7_07.09.2024_chan00	2	8
2024-07-09	LNP0091 (lin-54(n2231) IV; bcls39(lim-7p::ced-1::GFP))	26C	LNP0091_Ad_26C_63x_worm8_07.09.2024_chan00	3	5
2024-07-09	LNP0091 (lin-54(n2231) IV; bcls39(lim-7p::ced-1::GFP))	26C	LNP0091_Ad_26C_63x_worm9_07.09.2024_chan00	4	12
2024-07-09	LNP0091 (lin-54(n2231) IV; bcls39(lim-7p::ced-1::GFP))	26C	LNP0091_Ad_26C_63x_worm10_07.09.2024_chan00	5	8
2023-09-19	LNP0266 ced-9(n1950) III; bcls39(lim-7p::ced-1::GFP)	20C	LNP0266_AD_20C_63x_worm1_09.19.2023_chan00	1	5
2023-09-19	LNP0266 ced-9(n1950) III; bcls39(lim-7p::ced-1::GFP)	20C	LNP0266_AD_20C_63x_worm2_09.19.2023_chan00	2	5
2023-09-19	LNP0266 ced-9(n1950) III; bcls39(lim-7p::ced-1::GFP)	20C	LNP0266_AD_20C_63x_worm3_09.19.2023_chan00	3	8
2023-09-26	LNP0266 ced-9(n1950) III; bcls39(lim-7p::ced-1::GFP)	20C	LNP0266_AD_20C_63x_worm1_09.26.2023_chan00	1	0
2023-09-26	LNP0266 ced-9(n1950) III; bcls39(lim-7p::ced-1::GFP)	20C	LNP0266_AD_20C_63x_worm2_09.26.2023_chan00	2	3
2023-09-26	LNP0266 ced-9(n1950) III; bcls39(lim-7p::ced-1::GFP)	20C	LNP0266_AD_20C_63x_worm3_09.26.2023_chan00	3	5
2023-09-26	LNP0266 ced-9(n1950) III; bcls39(lim-7p::ced-1::GFP)	20C	LNP0266_AD_20C_63x_worm4_09.26.2023_chan00	4	0
2023-09-26	LNP0266 ced-9(n1950) III; bcls39(lim-7p::ced-1::GFP)	20C	LNP0266_AD_20C_63x_worm5_09.26.2023_chan00	5	1
2023-10-03	LNP0266 ced-9(n1950) III; bcls39(lim-7p::ced-1::GFP)	20C	LNP0266_AD_20C_63x_worm1_10.03.2023_chan00	1	2
2023-10-03	LNP0266 ced-9(n1950) III; bcls39(lim-7p::ced-1::GFP)	20C	LNP0266_AD_20C_63x_worm2_10.03.2023_chan00	2	2
2023-10-03	LNP0266 ced-9(n1950) III; bcls39(lim-7p::ced-1::GFP)	20C	LNP0266_AD_20C_63x_worm3_10.03.2023_chan00	3	1
2023-10-03	LNP0266 ced-9(n1950) III; bcls39(lim-7p::ced-1::GFP)	20C	LNP0266_AD_20C_63x_worm4_10.03.2023_chan00	4	2
2023-10-03	LNP0266 ced-9(n1950) III; bcls39(lim-7p::ced-1::GFP)	20C	LNP0266_AD_20C_63x_worm5_10.03.2023_chan00	5	5
2023-10-10	LNP0266 ced-9(n1950) III; bcls39(lim-7p::ced-1::GFP)	20C	LNP0266_AD_20C_63x_worm1_10.10.2023_chan00	1	2
2023-10-10	LNP0266 ced-9(n1950) III; bcls39(lim-7p::ced-1::GFP)	20C	LNP0266_AD_20C_63x_worm2_10.10.2023_chan00	2	1
2023-10-10	LNP0266 ced-9(n1950) III; bcls39(lim-7p::ced-1::GFP)	20C	LNP0266_AD_20C_63x_worm3_10.10.2023_chan00	3	3
2023-10-10	LNP0266 ced-9(n1950) III; bcls39(lim-7p::ced-1::GFP)	20C	LNP0266_AD_20C_63x_worm4_10.10.2023_chan00	4	0
2023-10-10	LNP0266 ced-9(n1950) III; bcls39(lim-7p::ced-1::GFP)	20C	LNP0266_AD_20C_63x_worm5_10.10.2023_chan00	5	8
2024-06-12	LNP0266 ced-9(n1950) III; bcls39(lim-7p::ced-1::GFP)	20C	LNP0266_Ad_20C_63x_worm1_06.12.2024_chan00	1	5
2024-06-12	LNP0266 ced-9(n1950) III; bcls39(lim-7p::ced-1::GFP)	20C	LNP0266_Ad_20C_63x_worm2_06.12.2024_chan00	2	1
2024-06-12	LNP0266 ced-9(n1950) III; bcls39(lim-7p::ced-1::GFP)	20C	LNP0266_Ad_20C_63x_worm3_06.12.2024_chan00	3	0
2024-06-12	LNP0266 ced-9(n1950) III; bcls39(lim-7p::ced-1::GFP)	20C	LNP0266_Ad_20C_63x_worm4_06.12.2024_chan00	4	4
2024-06-12	LNP0266 ced-9(n1950) III; bcls39(lim-7p::ced-1::GFP)	20C	LNP0266_Ad_20C_63x_worm5_06.12.2024_chan00	5	4
2024-07-02	LNP0266 ced-9(n1950) III; bcls39(lim-7p::ced-1::GFP)	20C	LNP0266_Ad_20C_63x_worm1_07.02.2024_chan00	1	1
2024-07-02	LNP0266 ced-9(n1950) III; bcls39(lim-7p::ced-1::GFP)	20C	LNP0266_Ad_20C_63x_worm2_07.02.2024_chan00	2	0
2024-07-02	LNP0266 ced-9(n1950) III; bcls39(lim-7p::ced-1::GFP)	20C	LNP0266_Ad_20C_63x_worm3_07.02.2024_chan00	3	0
2024-07-02	LNP0266 ced-9(n1950) III; bcls39(lim-7p::ced-1::GFP)	20C	LNP0266_Ad_20C_63x_worm4_07.02.2024_chan00	4	0
2024-07-02	LNP0266 ced-9(n1950) III; bcls39(lim-7p::ced-1::GFP)	20C	LNP0266_Ad_20C_63x_worm5_07.02.2024_chan00	5	5
2023-09-20	LNP0266 ced-9(n1950) III; bcls39(lim-7p::ced-1::GFP)	26C	LNP0266_AD_26C_63x_worm1_09.20.2023_chan00	1	2
2023-09-20	LNP0266 ced-9(n1950) III; bcls39(lim-7p::ced-1::GFP)	26C	LNP0266_AD_26C_63x_worm3_09.20.2023_chan00	2	9
2023-09-20	LNP0266 ced-9(n1950) III; bcls39(lim-7p::ced-1::GFP)	26C	LNP0266_AD_26C_63x_worm2_09.20.2023_chan00	3	7
2023-09-27	LNP0266 ced-9(n1950) III; bcls39(lim-7p::ced-1::GFP)	26C	LNP0266_AD_26C_63x_worm1_09.27.2023_chan00	1	11
2023-09-27	LNP0266 ced-9(n1950) III; bcls39(lim-7p::ced-1::GFP)	26C	LNP0266_AD_26C_63x_worm2_09.20.2023_chan00	2	19
2023-09-27	LNP0266 ced-9(n1950) III; bcls39(lim-7p::ced-1::GFP)	26C	LNP0266_AD_26C_63x_worm3_09.27.2023_chan00	3	5
2023-09-27	LNP0266 ced-9(n1950) III; bcls39(lim-7p::ced-1::GFP)	26C	LNP0266_AD_26C_63x_worm4_09.27.2023_chan00	4	9
2023-09-27	LNP0266 ced-9(n1950) III; bcls39(lim-7p::ced-1::GFP)	26C	LNP0266_AD_26C_63x_worm5_09.27.2023_chan00	5	8
2023-10-04	LNP0266 ced-9(n1950) III; bcls39(lim-7p::ced-1::GFP)	26C	LNP0266_AD_26C_63x_worm1_10.04.2023_chan00	1	3
2023-10-04	LNP0266 ced-9(n1950) III; bcls39(lim-7p::ced-1::GFP)	26C	LNP0266_AD_26C_63x_worm2_10.04.2023_chan00	2	9
2023-10-04	LNP0266 ced-9(n1950) III; bcls39(lim-7p::ced-1::GFP)	26C	LNP0266_AD_26C_63x_worm3_10.04.2023_chan00	3	10
2023-10-04	LNP0266 ced-9(n1950) III; bcls39(lim-7p::ced-1::GFP)	26C	LNP0266_AD_26C_63x_worm4_10.04.2023_chan00	4	6
2023-10-04	LNP0266 ced-9(n1950) III; bcls39(lim-7p::ced-1::GFP)	26C	LNP0266_AD_26C_63x_worm5_10.04.2023_chan00	5	12
2023-10-11	LNP0266 ced-9(n1950) III; bcls39(lim-7p::ced-1::GFP)	26C	LNP0266_AD_26C_63x_worm1_10.11.2023_chan00	1	6
2023-10-11	LNP0266 ced-9(n1950) III; bcls39(lim-7p::ced-1::GFP)	26C	LNP0266_AD_26C_63x_worm2_10.11.2023_chan00	2	15
2023-10-11	LNP0266 ced-9(n1950) III; bcls39(lim-7p::ced-1::GFP)	26C	LNP0266_AD_26C_63x_worm3_10.11.2023_chan00	3	6
2023-10-11	LNP0266 ced-9(n1950) III; bcls39(lim-7p::ced-1::GFP)	26C	LNP0266_AD_26C_63x_worm4_10.11.2023_chan00	4	4
2023-10-11	LNP0266 ced-9(n1950) III; bcls39(lim-7p::ced-1::GFP)	26C	LNP0266_AD_26C_63x_worm5_10.11.2023_chan00	5	10
2024-06-11	LNP0266 ced-9(n1950) III; bcls39(lim-7p::ced-1::GFP)	26C	LNP0266_Ad_26C_63x_worm1_06.11.2024_chan00	1	8
2024-06-11	LNP0266 ced-9(n1950) III; bcls39(lim-7p::ced-1::GFP)	26C	LNP0266_Ad_26C_63x_worm2_06.11.2024_chan00	2	6
2024-06-11	LNP0266 ced-9(n1950) III; bcls39(lim-7p::ced-1::GFP)	26C	LNP0266_Ad_26C_63x_worm3_06.11.2024_chan00	3	5
2024-06-11	LNP0266 ced-9(n1950) III; bcls39(lim-7p::ced-1::GFP)	26C	LNP0266_Ad_26C_63x_worm4_06.11.2024_chan00	4	2
2024-06-11	LNP0266 ced-9(n1950) III; bcls39(lim-7p::ced-1::GFP)	26C	LNP0266_Ad_26C_63x_worm5_06.11.2024_chan00	5	4
2024-07-09	LNP0266 ced-9(n1950) III; bcls39(lim-7p::ced-1::GFP)	26C	LNP0266_Ad_26C_63x_worm2_07.09.2024_chan00	1	7
2024-07-09	LNP0266 ced-9(n1950) III; bcls39(lim-7p::ced-1::GFP)	26C	LNP0266_Ad_26C_63x_worm2_07.09.2024_chan00	2	7
2024-07-09	LNP0266 ced-9(n1950) III; bcls39(lim-7p::ced-1::GFP)	26C	LNP0266_Ad_26C_63x_worm3_07.09.2024_chan00	3	6
2024-07-09	LNP0266 ced-9(n1950) III; bcls39(lim-7p::ced-1::GFP)	26C	LNP0266_Ad_26C_63x_worm4_07.09.2024_chan00	4	5
2024-07-09	LNP0266 ced-9(n1950) III; bcls39(lim-7p::ced-1::GFP)	26C	LNP0266_Ad_26C_63x_worm5_07.09.2024_chan00	5	6
2024-05-14	LNP0268 ced-9(n1950) III; lin-54(n2331) IV; bcls39(lim-7p::ced-1::GFP)	20C	LNP0268_Ad_20C_63x_worm1_05.14.2024_chan00	1	1
2024-05-14	LNP0268 ced-9(n1950) III; lin-54(n2331) IV; bcls39(lim-7p::ced-1::GFP)	20C	LNP0268_Ad_20C_63x_worm2_05.14.2024_chan00	2	3
2024-05-14	LNP0268 ced-9(n1950) III; lin-54(n2331) IV; bcls39(lim-7p::ced-1::GFP)	20C	LNP0268_Ad_20C_63x_worm3_05.14.2024_chan00	3	0
2024-05-14	LNP0268 ced-9(n1950) III; lin-54(n2331) IV; bcls39(lim-7p::ced-1::GFP)	20C	LNP0268_Ad_20C_63x_worm4_05.14.2024_chan00	4	3
2024-05-14	LNP0268 ced-9(n1950) III; lin-54(n2331) IV; bcls39(lim-7p::ced-1::GFP)	20C	LNP0268_Ad_20C_63x_worm5_05.14.2024_chan00	5	4
2024-05-22	LNP0268 ced-9(n1950) III; lin-54(n2331) IV; bcls39(lim-7p::ced-1::GFP)	20C	LNP0268_Ad_20C_63x_worm1_05.22.2024_chan00	1	3
2024-05-22	LNP0268 ced-9(n1950) III; lin-54(n2331) IV; bcls39(lim-7p::ced-1::GFP)	20C	LNP0268_Ad_20C_63x_worm2_05.22.2024_chan00	2	1
2024-05-22	LNP0268 ced-9(n1950) III; lin-54(n2331) IV; bcls39(lim-7p::ced-1::GFP)	20C	LNP0268_Ad_20C_63x_worm3_05.22.2024_chan00	3	0
2024-05-22	LNP0268 ced-9(n1950) III; lin-54(n2331) IV; bcls39(lim-7p::ced-1::GFP)	20C	LNP0268_Ad_20C_63x_worm4_05.22.2024_chan00	4	3
2024-05-22	LNP0268 ced-9(n1950) III; lin-54(n2331) IV; bcls39(lim-7p::ced-1::GFP)	20C	LNP0268_Ad_20C_63x_worm5_05.22.2024_chan00	5	2
2024-06-12	LNP0268 ced-9(n1950) III; lin-54(n2331) IV; bcls39(lim-7p::ced-1::GFP)	20C	LNP0268_Ad_20C_63x_worm1_06.12.2024_chan00	1	2
2024-06-12	LNP0268 ced-9(n1950) III; lin-54(n2331) IV; bcls39(lim-7p::ced-1::GFP)	20C	LNP0268_Ad_20C_63x_worm2_06.12.2024_chan00	2	1
2024-06-12	LNP0268 ced-9(n1950) III; lin-54(n2331) IV; bcls39(lim-7p::ced-1::GFP)	20C	LNP0268_Ad_20C_63x_worm3_06.12.2024_chan00	3	2
2024-06-12	LNP0268 ced-9(n1950) III; lin-54(n2331) IV; bcls39(lim-7p::ced-1::GFP)	20C	LNP0268_Ad_20C_63x_worm4_06.12.2024_chan00	4	3
2024-06-12	LNP0268 ced-9(n1950) III; lin-54(n2331) IV; bcls39(lim-7p::ced-1::GFP)	20C	LNP0268_Ad_20C_63x_worm5_06.12.2024_chan00	5	0
2024-07-10	LNP0268 ced-9(n1950) III; lin-54(n2331) IV; bcls39(lim-7p::ced-1::GFP)	20C	LNP0268_Ad_20C_63x_worm1_07.02.2024_chan00	1	6
2024-07-02	LNP0268 ced-9(n1950) III; lin-54(n2331) IV; bcls39(lim-7p::ced-1::GFP)	20C	LNP0268_Ad_20C_63x_worm2_07.02.2024_chan00	2	3
2024-07-02	LNP0268 ced-9(n1950) III; lin-54(n2331) IV; bcls39(lim-7p::ced-1::GFP)	20C	LNP0268_Ad_20C_63x_worm3_07.02.2024_chan00	3	2
2024-07-02	LNP0268 ced-9(n1950) III; lin-54(n2331) IV; bcls39(lim-7p::ced-1::GFP)	20C	LNP0268_Ad_20C_63x_worm4_07.02.2024_chan00	4	1
2024-07-02	LNP0268 ced-9(n1950) III; lin-54(n2331) IV; bcls39(lim-7p::ced-1::GFP)	20C	LNP0268_Ad_20C_63x_worm5_07.02.2024_chan00	5	3
2024-07-10	LNP0268 ced-9(n1950) III; lin-54(n2331) IV; bcls39(lim-7p::ced-1::GFP)	20C	LNP0268_Ad_20C_63x_worm2_07.10.2024_chan00	2	0
2024-07-10	LNP0268 ced-9(n1950) III; lin-54(n2331) IV; bcls39(lim-7p::ced-1::GFP)	20C	LNP0268_Ad_20C_63x_worm3_07.10.2024_chan00	3	0
2024-07-10	LNP0268 ced-9(n1950) III; lin-54(n2331) IV; bcls39(lim-7p::ced-1::GFP)	20C	LNP0268_Ad_20C_63x_worm4_07.10.2024_chan00	4	0
2024-07-10	LNP0268 ced-9(n1950) III; lin-54(n2331) IV; bcls39(lim-7p::ced-1::GFP)	20C	LNP0268_Ad_20C_63x_worm5_07.10.2024_chan00	5	3
2024-05-15	LNP0268 ced-9(n1950) III; lin-54(n2331) IV; bcls39(lim-7p::ced-1::GFP)	26C	LNP0268_Ad_26C_63x_worm1_05.15.2024_chan00	1	2
2024-05-15	LNP0268 ced-9(n1950) III; lin-54(n2331) IV; bcls39(lim-7p::ced-1::GFP)	26C	LNP0268_Ad_26C_63x_worm2_05.15.2024_chan00	2	1
2024-05-15	LNP0268 ced-9(n1950) III; lin-54(n2331) IV; bcls39(lim-7p::ced-1::GFP)	26C	LNP0268_Ad_26C_63x_worm3_05.15.2024_chan00	3	1
2024-05-15	LNP0268 ced-9(n1950) III; lin-54(n2331) IV; bcls39(lim-7p::ced-1::GFP)	26C	LNP0268_Ad_26C_63x_worm4_05.15.2024_chan00	4	7
2024-05-15	LNP0268 ced-9(n1950) III; lin-54(n2331) IV; bcls39(lim-7p::ced-1::GFP)	26C	LNP0268_Ad_26C_63x_worm5_05.15.2024_chan00	5	8
2024-05-21	LNP0268 ced-9(n1950) III; lin-54(n2331) IV; bcls39(lim-7p::ced-1::GFP)	26C	LNP0268_Ad_26C_63x_worm1_05.21.2024_chan00	1	5
2024-05-21	LNP0268 ced-9(n1950) III; lin-54(n2331) IV; bcls39(lim-7p::ced-1::GFP)	26C	LNP0268_Ad_26C_63x_worm2_05.21.2024_chan00	2	2
2024-05-21	LNP0268 ced-9(n1950) III; lin-54(n2331) IV; bcls39(lim-7p::ced-1::GFP)	26C	LNP0268_Ad_26C_63x_worm3_05.21.2024_chan00	3	4
2024-05-21	LNP0268 ced-9(n1950) III; lin-54(n2331) IV; bcls39(lim-7p::ced-1::GFP)	26C	LNP0268_Ad_26C_63x_worm4_05.21.2024_chan00	4	3
2024-05-21	LNP0268 ced-9(n1950) III; lin-54(n2331) IV; bcls39(lim-7p::ced-1::GFP)	26C	LNP0268_Ad_26C_63x_worm5_05.21.2024_chan00	5	6
2024-06-11	LNP0268 ced-9(n1950) III; lin-54(n2331) IV; bcls39(lim-7p::ced-1::GFP)	26C	LNP0268_Ad_26C_63x_worm1_06.11.2024_chan00	1	5
2024-06-11	LNP0268 ced-9(n1950) III; lin-54(n2331) IV; bcls39(lim-7p::ced-1::GFP)	26C	LNP0268_Ad_26C_63x_worm2_06.11.2024_chan00	2	4
2024-06-11	LNP0268 ced-9(n1950) III; lin-54(n2331) IV; bcls39(lim-7p::ced-1::GFP)	26C	LNP0268_Ad_26C_63x_worm3_06.11.2024_chan00	3	1
2024-06-11	LNP0268 ced-9(n1950) III; lin-54(n2331) IV; bcls39(lim-7p::ced-1::GFP)	26C	LNP0268_Ad_26C_63x_worm3_06.11.2024_chan00	4	0
2024-06-11	LNP0268 ced-9(n1950) III; lin-54(n2331) IV; bcls39(lim-7p::ced-1::GFP)	26C	LNP0268_Ad_26C_63x_worm5_06.11.2024_chan00	5	2
2024-07-09	LNP0268 ced-9(n1950) III; lin-54(n2331) IV; bcls39(lim-7p::ced-1::GFP)	26C	LNP0268_Ad_26C_63x_worm1_07.09.2024_chan00	1	6
2024-07-09	LNP0268 ced-9(n1950) III; lin-54(n2331) IV; bcls39(lim-7p::ced-1::GFP)	26C	LNP0268_Ad_26C_63x_worm2_07.09.2024_chan00	2	2
2024-07-09	LNP0268 ced-9(n1950) III; lin-54(n2331) IV; bcls39(lim-7p::ced-1::GFP)	26C	LNP0268_Ad_26C_63x_worm3_07.09.2024_chan00	3	3
2024-07-09	LNP0268 ced-9(n1950) III; lin-54(n2331) IV; bcls39(lim-7p::ced-1::GFP)	26C	LNP0268_Ad_26C_63x_worm4_07.09.2024_chan00	4	0
2024-07-09	LNP0268 ced-9(n1950) III; lin-54(n2331) IV; bcls39(lim-7p::ced-1::GFP)	26C	LNP0268_Ad_26C_63x_worm5_07.09.2024_chan00	5	0
2024-07-12	LNP0268 ced-9(n1950) III; lin-54(n2331) IV; bcls39(lim-7p::ced-1::GFP)	26C	LNP0268_Ad_26C_63x_worm1_07.12.2024_chan00	1	0
2024-07-12	LNP0268 ced-9(n1950) III; lin-54(n2331) IV; bcls39(lim-7p::ced-1::GFP)	26C	LNP0268_Ad_26C_63x_worm2_07.12.2024_chan00	2	3
2024-07-12	LNP0268 ced-9(n1950) III; lin-54(n2331) IV; bcls39(lim-7p::ced-1::GFP)	26C	LNP0268_Ad_26C_63x_worm3_07.12.2024_chan00	3	4
2024-07-12	LNP0268 ced-9(n1950) III; lin-54(n2331) IV; bcls39(lim-7p::ced-1::GFP)	26C	LNP0268_Ad_26C_63x_worm4_07.12.2024_chan00	4	4
2024-07-12	LNP0268 ced-9(n1950) III; lin-54(n2331) IV; bcls39(lim-7p::ced-1::GFP)	26C	LNP0268_Ad_26C_63x_worm5_07.12.2024_chan00	5	2

## Sheet: Figure 1D
Date	Strain (genotype)	Temperature treatment	Image Name	Worm #	#apoptotic cells in one gonad
2022-07-21	JBC-1 cep-1(gk138); bcls39(lim-7p::ced-1::GFP)	20C	JBC1_20_AD_63X_ced1gfp_worm1_072122_chan01	1	3
2022-07-21	JBC-1 cep-1(gk138); bcls39(lim-7p::ced-1::GFP)	20C	JBC1_20_AD_63x_ced1gfp_worm2_072122_chan01	2	2
2022-07-21	JBC-1 cep-1(gk138); bcls39(lim-7p::ced-1::GFP)	20C	JBC1_20_AD_63X_ced1gfp_worm3_072122_chan01	3	4
2022-07-21	JBC-1 cep-1(gk138); bcls39(lim-7p::ced-1::GFP)	20C	JBC1_20_AD_63X_ced1gfp_worm4_072122_chan01	4	4
2022-07-21	JBC-1 cep-1(gk138); bcls39(lim-7p::ced-1::GFP)	20C	JBC1_20_AD_63X_ced1gfp_worm5_072122_chan01	5	10
2022-07-26	JBC-1 cep-1(gk138); bcls39(lim-7p::ced-1::GFP)	20C	JBC1_20_AD_63X_ced1gfp_worm1_072622_chan01	1	6
2022-07-26	JBC-1 cep-1(gk138); bcls39(lim-7p::ced-1::GFP)	20C	JBC1_20_AD_63X_ced1gfp_worm2_072622_chan01	2	2
2022-07-26	JBC-1 cep-1(gk138); bcls39(lim-7p::ced-1::GFP)	20C	JBC1_20_AD_63X_ced1gfp_worm3_072622_chan01	3	11
2022-07-26	JBC-1 cep-1(gk138); bcls39(lim-7p::ced-1::GFP)	20C	JBC1_20_AD_63X_ced1gfp_worm4_072622_chan01	4	4
2022-08-03	JBC-1 cep-1(gk138); bcls39(lim-7p::ced-1::GFP)	20C	JBC1_20_AD_63X_ced1gfp_worm1_080322_chan01	1	4
2022-08-03	JBC-1 cep-1(gk138); bcls39(lim-7p::ced-1::GFP)	20C	JBC1_20_AD_63X_ced1gfp_worm2_080322_chan01	2	5
2022-08-03	JBC-1 cep-1(gk138); bcls39(lim-7p::ced-1::GFP)	20C	JBC1_20_AD_63X_ced1gfp_worm3_080322_chan01	3	6
2022-08-03	JBC-1 cep-1(gk138); bcls39(lim-7p::ced-1::GFP)	20C	JBC1_20_AD_63X_ced1gfp_worm4_080322_chan01	4	5
2022-09-15	JBC-1 cep-1(gk138); bcls39(lim-7p::ced-1::GFP)	20C	JBC1_20_AD_63X_ced1gfp_worm1_091222_chan01	1	7
2022-09-15	JBC-1 cep-1(gk138); bcls39(lim-7p::ced-1::GFP)	20C	JBC1_20_AD_63X_ced1gfp_worm2_091222_chan01	2	8
2022-07-27	JBC-1 cep-1(gk138); bcls39(lim-7p::ced-1::GFP)	26C	JBC1_26_AD_63X_ced1gfp_worm1_072722_chan01	1	25
2022-07-27	JBC-1 cep-1(gk138); bcls39(lim-7p::ced-1::GFP)	26C	JBC1_26_AD_63X_ced1gfp_worm2_072722_chan01	2	25
2022-07-27	JBC-1 cep-1(gk138); bcls39(lim-7p::ced-1::GFP)	26C	JBC1_26_AD_63X_ced1gfp_worm3_072722_chan01	3	15
2022-07-27	JBC-1 cep-1(gk138); bcls39(lim-7p::ced-1::GFP)	26C	JBC1_26_AD_63X_ced1gfp_worm4_072722_chan01	4	15
2022-07-27	JBC-1 cep-1(gk138); bcls39(lim-7p::ced-1::GFP)	26C	JBC1_26_AD_63X_ced1gfp_worm5_072722_chan01	5	27
2022-07-29	JBC-1 cep-1(gk138); bcls39(lim-7p::ced-1::GFP)	26C	JBC1_26_AD_63X_ced1gfp_worm1_072922_chan01	1	3
2022-07-29	JBC-1 cep-1(gk138); bcls39(lim-7p::ced-1::GFP)	26C	JBC1_26_AD_63X_ced1gfp_worm2_072922_chan01	2	8
2022-07-29	JBC-1 cep-1(gk138); bcls39(lim-7p::ced-1::GFP)	26C	JBC1_26_AD_63X_ced1gfp_worm3_072922_chan01	3	11
2022-07-29	JBC-1 cep-1(gk138); bcls39(lim-7p::ced-1::GFP)	26C	JBC1_26_AD_63X_ced1gfp_worm4_072922_chan01	4	19
2022-08-04	JBC-1 cep-1(gk138); bcls39(lim-7p::ced-1::GFP)	26C	JBC1_26_AD_63X_ced1gfp_worm1_080422_chan01	1	6
2022-08-04	JBC-1 cep-1(gk138); bcls39(lim-7p::ced-1::GFP)	26C	JBC1_26_AD_63X_ced1gfp_worm2_080422_chan01	2	22
2022-08-04	JBC-1 cep-1(gk138); bcls39(lim-7p::ced-1::GFP)	26C	JBC1_26_AD_63X_ced1gfp_worm3_080422_chan01	3	9
2022-08-04	JBC-1 cep-1(gk138); bcls39(lim-7p::ced-1::GFP)	26C	JBC1_26_AD_63X_ced1gfp_worm4_080422_chan01	4	16
2022-08-04	JBC-1 cep-1(gk138); bcls39(lim-7p::ced-1::GFP)	26C	JBC1_26_AD_63X_ced1gfp_worm5_080422_chan01	5	17
2022-09-29	JBC-1 cep-1(gk138); bcls39(lim-7p::ced-1::GFP)	26C	JBC1_26_AD_63X_ced1gfp_worm1_092922_chan01	1	14
2022-09-29	JBC-1 cep-1(gk138); bcls39(lim-7p::ced-1::GFP)	26C	JBC1_26_AD_63X_ced1gfp_worm2_092922_chan01	2	23
2022-09-29	JBC-1 cep-1(gk138); bcls39(lim-7p::ced-1::GFP)	26C	JBC1_26_AD_63X_ced1gfp_worm3_092922_chan01	3	21
2022-07-22	LNP0012 bub-3(ok3437) II; bcIs39 (lim-7p::ced-1::GFP )	20C	LNP12_20_AD_63X_ced1gfp_worm1_072222_chan01	1	11
2022-07-22	LNP0012 bub-3(ok3437) II; bcIs39 (lim-7p::ced-1::GFP )	20C	LNP12_20_AD_63X_ced1gfp_worm2_072222_chan01	2	15
2022-07-22	LNP0012 bub-3(ok3437) II; bcIs39 (lim-7p::ced-1::GFP )	20C	LNP12_20_AD_63X_ced1gfp_worm3_072222_chan01	3	6
2022-07-22	LNP0012 bub-3(ok3437) II; bcIs39 (lim-7p::ced-1::GFP )	20C	LNP12_20_AD_63X_ced1gfp_worm4_072222_chan01	4	9
2022-07-22	LNP0012 bub-3(ok3437) II; bcIs39 (lim-7p::ced-1::GFP )	20C	LNP12_20_AD_63X_ced1gfp_worm5_072222_chan01	5	16
2022-07-26	LNP0012 bub-3(ok3437) II; bcIs39 (lim-7p::ced-1::GFP )	20C	LNP12_20_AD_63X_ced1gfp_worm1_072622_chan01	1	2
2022-07-26	LNP0012 bub-3(ok3437) II; bcIs39 (lim-7p::ced-1::GFP )	20C	LNP12_20_AD_63X_ced1gfp_worm2_072622_chan01	2	5
2022-07-26	LNP0012 bub-3(ok3437) II; bcIs39 (lim-7p::ced-1::GFP )	20C	LNP12_20_AD_63X_ced1gfp_worm3_072622_chan01	3	1
2022-07-26	LNP0012 bub-3(ok3437) II; bcIs39 (lim-7p::ced-1::GFP )	20C	LNP12_20_AD_63X_ced1gfp_worm4_072622_chan01	4	7
2022-08-03	LNP0012 bub-3(ok3437) II; bcIs39 (lim-7p::ced-1::GFP )	20C	LNP12_20_AD_63X_ced1gfp_worm1_080322_chan01	1	8
2022-08-03	LNP0012 bub-3(ok3437) II; bcIs39 (lim-7p::ced-1::GFP )	20C	LNP12_20_AD_63X_ced1gfp_worm2_080322_chan01	2	9
2022-08-03	LNP0012 bub-3(ok3437) II; bcIs39 (lim-7p::ced-1::GFP )	20C	LNP12_20_AD_63X_ced1gfp_worm3_080322_chan01	3	6
2022-08-03	LNP0012 bub-3(ok3437) II; bcIs39 (lim-7p::ced-1::GFP )	20C	LNP12_20_AD_63X_ced1gfp_worm4_080322_chan01	4	4
2022-08-03	LNP0012 bub-3(ok3437) II; bcIs39 (lim-7p::ced-1::GFP )	20C	LNP12_20_AD_63X_ced1gfp_worm5_080322_chan01	5	9
2022-07-27	LNP0012 bub-3(ok3437) II; bcIs39 (lim-7p::ced-1::GFP )	26C	LNP12_26_AD_63X_ced1gfp_worm1_072722_chan01	1	7
2022-07-27	LNP0012 bub-3(ok3437) II; bcIs39 (lim-7p::ced-1::GFP )	26C	LNP12_26_AD_63X_ced1gfp_worm2_072722_chan01	2	13
2022-07-27	LNP0012 bub-3(ok3437) II; bcIs39 (lim-7p::ced-1::GFP )	26C	LNP12_26_AD_63X_ced1gfp_worm3_072722_chan01	3	4
2022-07-29	LNP0012 bub-3(ok3437) II; bcIs39 (lim-7p::ced-1::GFP )	26C	LNP12_26_AD_63X_ced1gfp_worm1_072922_chan01	1	5
2022-07-29	LNP0012 bub-3(ok3437) II; bcIs39 (lim-7p::ced-1::GFP )	26C	LNP12_26_AD_63X_ced1gfp_worm2_072922_chan01	2	12
2022-07-29	LNP0012 bub-3(ok3437) II; bcIs39 (lim-7p::ced-1::GFP )	26C	LNP12_26_AD_63X_ced1gfp_worm3_072922_chan01	3	2
2022-08-04	LNP0012 bub-3(ok3437) II; bcIs39 (lim-7p::ced-1::GFP )	26C	LNP12_26_AD_63X_ced1gfp_worm1_080422_chan01	1	4
2022-08-04	LNP0012 bub-3(ok3437) II; bcIs39 (lim-7p::ced-1::GFP )	26C	LNP12_26_AD_63X_ced1gfp_worm2_080422_chan01	2	6
2022-08-04	LNP0012 bub-3(ok3437) II; bcIs39 (lim-7p::ced-1::GFP )	26C	LNP12_26_AD_63X_ced1gfp_worm3_080422_chan01	3	5
2022-08-04	LNP0012 bub-3(ok3437) II; bcIs39 (lim-7p::ced-1::GFP )	26C	LNP12_26_AD_63X_ced1gfp_worm4_080422_chan01	4	8
2022-08-04	LNP0012 bub-3(ok3437) II; bcIs39 (lim-7p::ced-1::GFP )	26C	LNP12_26_AD_63X_ced1gfp_worm5_080422_chan01	5	6
2022-09-29	LNP0012 bub-3(ok3437) II; bcIs39 (lim-7p::ced-1::GFP )	26C	LNP12_26_AD_63X_ced1gfp_worm1_092922_chan01	1	7
2022-09-29	LNP0012 bub-3(ok3437) II; bcIs39 (lim-7p::ced-1::GFP )	26C	LNP12_26_AD_63X_ced1gfp_worm2_092922_chan01	2	3
2023-03-07	LNP0127 pch-2(tm1458) II; bcIs39 (lim-7p::ced-1::GFP )	20C	LNP0127_AD_20_63X_ced1gfp_worm1_030723_chan01	1	8
2023-03-07	LNP0127 pch-2(tm1458) II; bcIs39 (lim-7p::ced-1::GFP )	20C	LNP0127_AD_20_63X_ced1gfp_worm2_030723_chan01	2	12
2023-03-07	LNP0127 pch-2(tm1458) II; bcIs39 (lim-7p::ced-1::GFP )	20C	LNP0127_AD_20_63X_ced1gfp_worm3_030723_chan01	3	6
2023-03-07	LNP0127 pch-2(tm1458) II; bcIs39 (lim-7p::ced-1::GFP )	20C	LNP0127_AD_20_63X_ced1gfp_worm4_030723_chan01	4	4
2023-03-07	LNP0127 pch-2(tm1458) II; bcIs39 (lim-7p::ced-1::GFP )	20C	LNP0127_AD_20_63X_ced1gfp_worm5_030723_chan01	5	7
2023-03-07	LNP0127 pch-2(tm1458) II; bcIs39 (lim-7p::ced-1::GFP )	20C	LNP0127_AD_20_63X_ced1gfp_worm6_030723_chan01	6	5
2023-03-07	LNP0127 pch-2(tm1458) II; bcIs39 (lim-7p::ced-1::GFP )	20C	LNP0127_AD_20_63X_ced1gfp_worm7_030723_chan01	7	4
2023-03-07	LNP0127 pch-2(tm1458) II; bcIs39 (lim-7p::ced-1::GFP )	20C	LNP0127_AD_20_63X_ced1gfp_worm8_030723_chan01	8	5
2023-03-31	LNP0127 pch-2(tm1458) II; bcIs39 (lim-7p::ced-1::GFP )	20C	LNP0127_AD_20_63X_ced1gfp_worm1_033123_chan01	1	8
2023-03-31	LNP0127 pch-2(tm1458) II; bcIs39 (lim-7p::ced-1::GFP )	20C	LNP0127_AD_20_63x_ced1gfp_worm2_033123_chan01	2	3
2023-03-31	LNP0127 pch-2(tm1458) II; bcIs39 (lim-7p::ced-1::GFP )	20C	LNP0127_AD_20_63X_ced1gfp_worm3_033123_chan01	3	13
2023-03-31	LNP0127 pch-2(tm1458) II; bcIs39 (lim-7p::ced-1::GFP )	20C	LNP0127_AD_20_63X_ced1gfp_worm4_033123_chan01	4	13
2023-04-28	LNP0127 pch-2(tm1458) II; bcIs39 (lim-7p::ced-1::GFP )	20C	LNP0127_AD_20_63X_ced1gfp_worm1_042823_chan01	1	9
2023-04-28	LNP0127 pch-2(tm1458) II; bcIs39 (lim-7p::ced-1::GFP )	20C	LNP0127_AD_20_63x_ced1gfp_worm2_042823_chan01	2	4
2023-04-28	LNP0127 pch-2(tm1458) II; bcIs39 (lim-7p::ced-1::GFP )	20C	LNP0127_AD_20_63x_ced1gfp_worm3_042823_chan01	3	5
2023-04-28	LNP0127 pch-2(tm1458) II; bcIs39 (lim-7p::ced-1::GFP )	20C	LNP0127_AD_20_63x_ced1gfp_worm4_042823_chan01	4	8
2023-04-28	LNP0127 pch-2(tm1458) II; bcIs39 (lim-7p::ced-1::GFP )	20C	LNP0127_AD_20_63x_ced1gfp_worm5_042823_chan01	5	11
2023-03-24	LNP0127 pch-2(tm1458) II; bcIs39 (lim-7p::ced-1::GFP )	26C	LNP0127_AD_26_63X_WORM1_ced1gfp_032423_chan01	1	8
2023-03-24	LNP0127 pch-2(tm1458) II; bcIs39 (lim-7p::ced-1::GFP )	26C	LNP0127_AD_26_63x_WORM2_ced1gfp_032423_chan01	2	16
2023-03-24	LNP0127 pch-2(tm1458) II; bcIs39 (lim-7p::ced-1::GFP )	26C	LNP0127_AD_26_63X_WORM3_ced1gfp_032423_chan01	3	11
2023-03-24	LNP0127 pch-2(tm1458) II; bcIs39 (lim-7p::ced-1::GFP )	26C	LNP0127_AD_26_63X_WORM4_ced1gfp_032423_chan01	4	17
2023-03-24	LNP0127 pch-2(tm1458) II; bcIs39 (lim-7p::ced-1::GFP )	26C	LNP0127_AD_26_63X_WORM5_ced1gfp_032423_chan01	5	13
2023-03-24	LNP0127 pch-2(tm1458) II; bcIs39 (lim-7p::ced-1::GFP )	26C	LNP0127_AD_26_63X_WORM6_ced1gfp_032423_chan01	6	7
2023-03-24	LNP0127 pch-2(tm1458) II; bcIs39 (lim-7p::ced-1::GFP )	26C	LNP0127_AD_26_63X_WORM7_ced1gfp_032423_chan01	7	9
2023-03-24	LNP0127 pch-2(tm1458) II; bcIs39 (lim-7p::ced-1::GFP )	26C	LNP0127_AD_26_63X_WORM8_ced1gfp_032423_chan01	8	13
2023-03-24	LNP0127 pch-2(tm1458) II; bcIs39 (lim-7p::ced-1::GFP )	26C	LNP0127_AD_26_63X_WORM9_ced1gfp_032423_chan01	9	13
2023-03-24	LNP0127 pch-2(tm1458) II; bcIs39 (lim-7p::ced-1::GFP )	26C	LNP0127_AD_2663X_WORM10_ced1gfp_032423_chan01	10	6
2023-05-03	LNP0127 pch-2(tm1458) II; bcIs39 (lim-7p::ced-1::GFP )	26C	LNP0127_AD_26_63x_worm1_ced1gfp_050323_chan01	1	15
2023-05-03	LNP0127 pch-2(tm1458) II; bcIs39 (lim-7p::ced-1::GFP )	26C	LNP0127_AD_26_63x_worm2_ced1gfp_050323_chan01	2	5
2023-05-03	LNP0127 pch-2(tm1458) II; bcIs39 (lim-7p::ced-1::GFP )	26C	LNP0127_AD_26_63x_worm4_ced1gfp_050323_chan01	4	19
2023-05-03	LNP0127 pch-2(tm1458) II; bcIs39 (lim-7p::ced-1::GFP )	26C	LNP0127_AD_26_63x_worm5_ced1gfp_050323_chan01	5	5
2023-05-03	LNP0127 pch-2(tm1458) II; bcIs39 (lim-7p::ced-1::GFP )	26C	LNP0127_AD_26_63x_worm6_ced1gfp_050323_chan01	6	5
2023-05-03	LNP0127 pch-2(tm1458) II; bcIs39 (lim-7p::ced-1::GFP )	26C	LNP0127_AD_26_63x_worm7_ced1gfp_050323_chan01	7	18
2023-05-03	LNP0127 pch-2(tm1458) II; bcIs39 (lim-7p::ced-1::GFP )	26C	LNP0127_AD_26_63x_worm8_ced1gfp_050323_chan01	8	6
2023-05-03	LNP0127 pch-2(tm1458) II; bcIs39 (lim-7p::ced-1::GFP )	26C	LNP0127_AD_26_63X_worm9_ced1gfp_050323_chan01	9	14
2022-07-21	MD701 bcls39(lim-7p::ced-1::GFP)	20C	MD701_20_AD_63X_ced1gfp_worm1_072122_chan01	1	15
2022-07-21	MD701 bcls39(lim-7p::ced-1::GFP)	20C	MD701_20_AD_63X_ced1gfp_worm2_072122_chan01	2	4
2022-07-21	MD701 bcls39(lim-7p::ced-1::GFP)	20C	MD701_20_AD_63X_ced1gfp_worm3_072122_chan01	3	12
2022-07-21	MD701 bcls39(lim-7p::ced-1::GFP)	20C	MD701_20_AD_63X_ced1gfp_worm4_072122_chan01	4	11
2022-07-21	MD701 bcls39(lim-7p::ced-1::GFP)	20C	MD701_20_AD_63X_ced1gfp_worm5_072122_chan01	5	4
2022-07-22	MD701 bcls39(lim-7p::ced-1::GFP)	20C	MD701_20_AD_63X_ced1gfp_worm1_072222_chan01	1	11
2022-07-22	MD701 bcls39(lim-7p::ced-1::GFP)	20C	MD701_20_AD_63X_ced1gfp_worm2_072222_chan01	2	10
2022-07-22	MD701 bcls39(lim-7p::ced-1::GFP)	20C	MD701_20_AD_63X_ced1gfp_worm3_072222_chan01	3	22
2022-07-22	MD701 bcls39(lim-7p::ced-1::GFP)	20C	MD701_20_AD_63X_ced1gfp_worm4_072222_chan01	4	8
2022-07-22	MD701 bcls39(lim-7p::ced-1::GFP)	20C	MD701_20_AD_63X_ced1gfp_worm5_072222_chan01	5	5
2022-07-26	MD701 bcls39(lim-7p::ced-1::GFP)	20C	MD701_20_AD_63X_ced1gfp_worm1_072622_chan01	1	2
2022-07-26	MD701 bcls39(lim-7p::ced-1::GFP)	20C	MD701_20_AD_63X_ced1gfp_worm2_072622_chan01	2	15
2022-07-26	MD701 bcls39(lim-7p::ced-1::GFP)	20C	MD701_20_AD_63X_ced1gfp_worm3_072622_chan01	3	2
2022-07-26	MD701 bcls39(lim-7p::ced-1::GFP)	20C	MD701_20_AD_63X_ced1gfp_worm4_072622_chan01	4	17
2022-08-03	MD701 bcls39(lim-7p::ced-1::GFP)	20C	MD701_20_AD_63X_ced1gfp_worm1_080322_chan01	1	10
2022-08-03	MD701 bcls39(lim-7p::ced-1::GFP)	20C	MD701_20_AD_63X_ced1gfp_worm2_080322_chan01	2	8
2022-08-03	MD701 bcls39(lim-7p::ced-1::GFP)	20C	MD701_20_AD_63X_ced1gfp_worm3_080322_chan01	3	2
2022-08-03	MD701 bcls39(lim-7p::ced-1::GFP)	20C	MD701_20_AD_63X_ced1gfp_worm4_080322_chan01	4	6
2023-03-07	MD701 bcls39(lim-7p::ced-1::GFP)	20C	MD701_20_AD_63x_ced1gfp_worm2_030723_chan01	2	6
2023-03-07	MD701 bcls39(lim-7p::ced-1::GFP)	20C	MD701_20_AD_63x_ced1gfp_worm3_030723_chan01	3	3
2023-03-07	MD701 bcls39(lim-7p::ced-1::GFP)	20C	MD701_20_AD_63X_ced1gfp_worm4_030723_chan01	4	4
2023-03-07	MD701 bcls39(lim-7p::ced-1::GFP)	20C	MD701_20_AD_63X_ced1gfp_worm5_030723_chan01	5	6
2023-03-31	MD701 bcls39(lim-7p::ced-1::GFP)	20C	MD701_20_AD_63X_ced1gfp_worm1_033123_chan01	1	7
2023-03-31	MD701 bcls39(lim-7p::ced-1::GFP)	20C	MD701_20_AD_63X_ced1gfp_worm2_033123_chan01	2	16
2023-04-28	MD701 bcls39(lim-7p::ced-1::GFP)	20C	MD701_20_AD_63X_ced1gfp_worm1_042822_chan01	1	11
2023-04-28	MD701 bcls39(lim-7p::ced-1::GFP)	20C	MD701_20_AD_63x_ced1gfp_worm2_042823_chan01	2	6
2023-04-28	MD701 bcls39(lim-7p::ced-1::GFP)	20C	MD701_20_AD_63x_ced1gfp_worm3_042823_chan01	3	6
2023-04-28	MD701 bcls39(lim-7p::ced-1::GFP)	20C	MD701_20_AD_63X_ced1gfp_worm4_042823_chan01	4	2
2023-04-28	MD701 bcls39(lim-7p::ced-1::GFP)	20C	MD701_20_AD_63x_ced1gfp_worm5_042823_chan01	5	9
2022-07-27	MD701 bcls39(lim-7p::ced-1::GFP)	26C	MD701_26_AD_63X_ced1gfp_worm1_072722_chan01	1	2
2022-07-27	MD701 bcls39(lim-7p::ced-1::GFP)	26C	MD701_26_AD_63X_ced1gfp_worm2_072722_chan01	2	20
2022-07-27	MD701 bcls39(lim-7p::ced-1::GFP)	26C	MD701_26_AD_63X_ced1gfp_worm3_072722_chan01	3	18
2022-07-27	MD701 bcls39(lim-7p::ced-1::GFP)	26C	MD701_26_AD_63X_ced1gfp_worm4_072722_chan01	4	15
2022-07-27	MD701 bcls39(lim-7p::ced-1::GFP)	26C	MD701_26_AD_63X_ced1gfp_worm5_072722_chan01	5	25
2022-07-29	MD701 bcls39(lim-7p::ced-1::GFP)	26C	MD701_26_AD_63X_ced1gfp_worm1_072922_chan01	1	7
2022-07-29	MD701 bcls39(lim-7p::ced-1::GFP)	26C	MD701_26_AD_63X_ced1gfp_worm2_072922_chan01	2	10
2022-07-29	MD701 bcls39(lim-7p::ced-1::GFP)	26C	MD701_26_AD_63X_ced1gfp_worm3_072922_chan01	3	11
2022-07-29	MD701 bcls39(lim-7p::ced-1::GFP)	26C	MD701_26_AD_63X_ced1gfp_worm4_072922_chan01	4	18
2022-07-29	MD701 bcls39(lim-7p::ced-1::GFP)	26C	MD701_26_AD_63X_ced1gfp_worm5_072922_chan01	5	21
2022-08-04	MD701 bcls39(lim-7p::ced-1::GFP)	26C	MD701_26_AD_63X_ced1gfp_worm1_080422_chan01	1	13
2022-08-04	MD701 bcls39(lim-7p::ced-1::GFP)	26C	MD701_26_AD_63X_ced1gfp_worm2_080422_chan01	2	12
2022-08-04	MD701 bcls39(lim-7p::ced-1::GFP)	26C	MD701_26_AD_63X_ced1gfp_worm3_080422_chan01	3	23
2022-08-04	MD701 bcls39(lim-7p::ced-1::GFP)	26C	MD701_26_AD_63X_ced1gfp_worm4_080422_chan01	4	16
2022-08-04	MD701 bcls39(lim-7p::ced-1::GFP)	26C	MD701_26_AD_63X_ced1gfp_worm5_080422_chan01	5	23
2022-09-29	MD701 bcls39(lim-7p::ced-1::GFP)	26C	MD701_26_AD_63X_ced1gfp_092922_worm1_chan01	1	17
2022-09-29	MD701 bcls39(lim-7p::ced-1::GFP)	26C	MD701_26_AD_63X_ced1gfp_092922_worm2_chan01	2	10
2022-09-29	MD701 bcls39(lim-7p::ced-1::GFP)	26C	MD701_26_AD_63X_ced1gfp_092922_worm3_chan01	3	18
2022-09-29	MD701 bcls39(lim-7p::ced-1::GFP)	26C	MD701_26_AD_63X_ced1gfp_092922_worm4_chan01	4	12
2022-09-29	MD701 bcls39(lim-7p::ced-1::GFP)	26C	MD701_26_AD_63X_ced1gfp_092922_worm5_chan01	5	16
2023-03-24	MD701 bcls39(lim-7p::ced-1::GFP)	26C	MD701_26_AD_63X_ced1gfp_WORM1_032423_chan01	1	18
2023-03-24	MD701 bcls39(lim-7p::ced-1::GFP)	26C	MD701_26_AD_63X_ced1gfp_WORM2_032423_chan01	2	10
2023-03-24	MD701 bcls39(lim-7p::ced-1::GFP)	26C	MD701_26_AD_63X_ced1gfp_WORM3_032423_chan01	3	17
2023-03-24	MD701 bcls39(lim-7p::ced-1::GFP)	26C	MD701_26_AD_63x_ced1gfp_WORM4_032423_chan01	4	17
2023-03-24	MD701 bcls39(lim-7p::ced-1::GFP)	26C	MD701_26_AD_63x_ced1gfp_WORM5_032423_chan01	5	23
2023-03-24	MD701 bcls39(lim-7p::ced-1::GFP)	26C	MD701_26_AD_63X_ced1gfp_WORM6_032423_chan01	6	17
2023-03-24	MD701 bcls39(lim-7p::ced-1::GFP)	26C	MD701_26_AD_63X_ced1gfp_WORM7_032423_chan01	7	10
2023-03-24	MD701 bcls39(lim-7p::ced-1::GFP)	26C	MD701_26_AD_63X_ced1gfp_WORM8_032423_chan01	8	15
2023-03-24	MD701 bcls39(lim-7p::ced-1::GFP)	26C	MD701_26_AD_63X_ced1gfp_WORM9_032423_chan01	9	15
2023-03-24	MD701 bcls39(lim-7p::ced-1::GFP)	26C	MD701_26_AD_63X_ced1gfp_WORM10_032423_chan01	10	20
2023-05-03	MD701 bcls39(lim-7p::ced-1::GFP)	26C	MD701_26_AD_63x_ced1gfp_worm1_050323_chan01	1	15
2023-05-03	MD701 bcls39(lim-7p::ced-1::GFP)	26C	MD701_26_AD_63x_ced1gfp_worm2_050323_chan01	2	16
2023-05-03	MD701 bcls39(lim-7p::ced-1::GFP)	26C	MD701_26_AD_63x_ced1gfp_worm3_050323_chan01	3	24
2023-05-03	MD701 bcls39(lim-7p::ced-1::GFP)	26C	MD701_26_AD_63x_ced1gfp_worm4_050323_chan01	4	24
2023-05-03	MD701 bcls39(lim-7p::ced-1::GFP)	26C	MD701_26_AD_63x_ced1gfp_worm5_050323_chan01	5	22

## Sheet: Raw P values
Figure 1B	LNP0089 lin-35(n745); bcls39(lim-7p::ced-1::GFP)_20°C	LNP0089 lin-35(n745); bcls39(lim-7p::ced-1::GFP)_26°C up at L1	LNP0089 lin-35(n745); bcls39(lim-7p::ced-1::GFP)_26°C up at L4	LNP0092 lin-37(n768) III; bcls39(lim-7p::ced-1::GFP)_20°C	LNP0092 lin-37(n768) III; bcls39(lim-7p::ced-1::GFP)_26°C up at L1	LNP0092 lin-37(n768) III; bcls39(lim-7p::ced-1::GFP)_26°C up at L4	LNP0091 lin-54(n2231) IV; bcls39(lim-7p::ced-1::GFP) _20°C	LNP0091 lin-54(n2231) IV; bcls39(lim-7p::ced-1::GFP) _26°C up at L1	LNP0091 lin-54(n2231) IV; bcls39(lim-7p::ced-1::GFP) _26°C up at L4	MD701 (bcls39(lim-7p::ced-1::GFP))_20°C	MD701 (bcls39(lim-7p::ced-1::GFP))_26°C up at L1
LNP0089 lin-35(n745); bcls39(lim-7p::ced-1::GFP)_26°C up at L1	0.624675	NA	NA	NA	NA	NA	NA	NA	NA	NA	NA
LNP0089 lin-35(n745); bcls39(lim-7p::ced-1::GFP)_26°C up at L4	6.52291e-05	0.000742913	NA	NA	NA	NA	NA	NA	NA	NA	NA
LNP0092 lin-37(n768) III; bcls39(lim-7p::ced-1::GFP) _20°C	0.154047	0.101795	5.82667e-06	NA	NA	NA	NA	NA	NA	NA	NA
LNP0092 lin-37(n768) III; bcls39(lim-7p::ced-1::GFP) _26°C up at L1	0.939183	0.760789	0.000724032	0.226167	NA	NA	NA	NA	NA	NA	NA
LNP0092 lin-37(n768) III; bcls39(lim-7p::ced-1::GFP)_26°C up at L4	0.00140728	0.0163831	0.703784	9.00791e-05	0.00724614	NA	NA	NA	NA	NA	NA
LNP0091 lin-54(n2231) IV; bcls39(lim-7p::ced-1::GFP) _20°C	0.939183	0.703784	0.000214704	0.124043	0.982074	0.00269035	NA	NA	NA	NA	NA
LNP0091 lin-54(n2231) IV; bcls39(lim-7p::ced-1::GFP) _26°C up at L1	0.680935	0.368534	0.000127971	0.515861	0.63712	0.00136724	0.632132	NA	NA	NA	NA
LNP0091 lin-54(n2231) IV; bcls39(lim-7p::ced-1::GFP)_26°C up at L4	0.000290928	0.00279051	0.938465	1.60345e-05	0.00151446	0.708337	0.000551476	0.000402252	NA	NA	NA
MD701 bcls39(lim-7p::ced-1::GFP)_20°C	0.0800731	0.0363887	5.50402e-07	0.929574	0.124043	1.40578e-05	0.0659094	0.361858	2.18634e-06	NA	NA
MD701 bcls39(lim-7p::ced-1::GFP)_26°C up at L1	1.60345e-05	0.000551476	0.982074	2.18634e-06	0.000290928	0.515861	6.52291e-05	3.08792e-05	0.982074	1.58018e-07	NA
MD701 bcls39(lim-7p::ced-1::GFP)_26°C up at L4	6.26383e-08	1.38131e-06	0.00140185	9.61618e-09	1.37607e-06	0.00195951	1.56942e-07	5.50402e-07	0.00519054	1.6082e-09	0.00682374
Figure 1C	LNP0268 ced-9(n1950) III; lin-54(n2331) IV; bcls39(lim-7p::ced-1::GFP)_20°C	LNP0268 ced-9(n1950) III; lin-54(n2331) IV; bcls39(lim-7p::ced-1::GFP)_26°C	LNP0266 ced-9(n1950) III; bcls39(lim-7p::ced-1::GFP)_20°C	LNP0266 ced-9(n1950) III; bcls39(lim-7p::ced-1::GFP)_26°C	LNP0091 lin-54(n2231) IV; bcls39(lim-7p::ced-1::GFP) _20°C	LNP0091 lin-54(n2231) IV; bcls39(lim-7p::ced-1::GFP)_26°C	MD701 bcls39(lim-7p::ced-1::GFP)_20°C
LNP0268 ced-9(n1950) III; lin-54(n2331) IV; bcls39(lim-7p::ced-1::GFP)_26°C	0.129982	NA	NA	NA	NA	NA	NA
LNP0266 ced-9(n1950) III; bcls39(lim-7p::ced-1::GFP)_20°C	0.507134	0.507134	NA	NA	NA	NA	NA
LNP0266 ced-9(n1950) III; bcls39(lim-7p::ced-1::GFP)_26°C	1.53528e-07	1.56936e-05	2.26585e-06	NA	NA	NA	NA
LNP0091 lin-54(n2231) IV; bcls39(lim-7p::ced-1::GFP) _20°C	0.507134	0.590908	0.822916	1.6223e-05	NA	NA	NA
LNP0091 lin-54(n2231) IV; bcls39(lim-7p::ced-1::GFP)_26°C	4.35046e-07	7.34998e-05	1.60865e-05	0.507134	5.04249e-05	NA	NA
MD701 bcls39(lim-7p::ced-1::GFP)_20°C	0.000333189	0.129982	0.0200266	2.10631e-05	0.0331687	0.000328232	NA
MD701 bcls39(lim-7p::ced-1::GFP)_26°C	1.38662e-11	1.38662e-11	2.40363e-12	1.00372e-08	3.86901e-11	6.96955e-09	3.34771e-21
Figure 1D	MD701 bcls39(lim-7p::ced-1::GFP)_20°C	MD701 bcls39(lim-7p::ced-1::GFP)_26°C	LNP0012 bub-3(ok3437) II; bcIs39 (lim-7p::ced-1::GFP )_20°C	LNP0012 bub-3(ok3437) II; bcIs39 (lim-7p::ced-1::GFP )_26°C	JBC-1 cep-1(gk138); bcls39(lim-7p::ced-1::GFP)_20°C	JBC-1 cep-1(gk138); bcls39(lim-7p::ced-1::GFP)_26°C	LNP0127 pch-2(tm1458) II; bcIs39 (lim-7p::ced-1::GFP )_20°C
MD701 bcls39(lim-7p::ced-1::GFP)_20°C	NA	NA	NA	NA	NA	NA	NA
MD701 bcls39(lim-7p::ced-1::GFP)_26°C	1.13602e-05	NA	NA	NA	NA	NA	NA
LNP0012 bub-3(ok3437) II; bcIs39 (lim-7p::ced-1::GFP )_20°C	0.897682	7.3789e-05	NA	NA	NA	NA	NA
LNP0012 bub-3(ok3437) II; bcIs39 (lim-7p::ced-1::GFP )_26°C	0.413721	3.2826e-05	0.413721	NA	NA	NA	NA
JBC-1 cep-1(gk138); bcls39(lim-7p::ced-1::GFP)_20°C	0.123352	1.13602e-05	0.159766	0.501	NA	NA	NA
JBC-1 cep-1(gk138); bcls39(lim-7p::ced-1::GFP)_26°C	0.00156543	0.9922	0.00455792	0.00124119	0.000358924	NA	NA
LNP0127 pch-2(tm1458) II; bcIs39 (lim-7p::ced-1::GFP )_20°C	0.844265	1.43604e-05	0.844265	0.471756	0.127431	0.00124119	NA
LNP0127 pch-2(tm1458) II; bcIs39 (lim-7p::ced-1::GFP )_26°C	0.0958166	0.00457675	0.127431	0.0126414	0.00157785	0.0458618	0.0308465
