# Supplementary material for: The synapsis checkpoint and the LIN-35/DREAM complex promote temperature stress-induced increases in germline apoptosis in Caenorhabditis elegans
Source: G3 (Bethesda). 2025 Sep 26;15(12):jkaf228. doi: 10.1093/g3journal/jkaf228 (PMC12693621; doi:10.1093/g3journal/jkaf228)
Supplement: jkaf228_Supplementary_Data [file jkaf228_supplementary_data.zip › Supplemental_Table_2_G3-2025-406020.xlsx]

## Sheet: Index
Tab	Column heading
Sheets with genotype_temp_date names. Each tab contains information from up to five particles measured in a particular video defined by the tab name.	Track n¬∞: particular particle being traced.
Sheets with genotype_temp_date names.	Slice n¬∞: the slice number of the stack in the video for each subsiquent loctaion of the particle
Sheets with genotype_temp_date names.	X: x location of the particle in that given slice
Sheets with genotype_temp_date names.	Y: y location of the particle in that given slice
Sheets with genotype_temp_date names.	Distance: the distance moved for the particle from the previous slice
Sheets with genotype_temp_date names.	Velocity: the distance moved for the particle from the previous slice
Combined Averages	Genotype_Treat_Day: Information on which genotype, temperature treatment and day data is from
Combined Averages	Particle Number: Particle number on the given day for given genotype for which the average velocity was determine
Combined Averages	Average Velocity: average velocity of a particular particle on the given day for given genotype was determine by averaging the particle velocity for slices 2-8 for each particle
Raw p values	Raw p values from Two-Way ANOVA with Tukey correction

## Sheet: Lin-35_20_4-4_3
Track n¬∞	Slice n¬∞	X	Y	Distance	Velocity
2	1	576	512	-1	-1
2	2	578	516	4.472	0.298
2	3	578	521	5	0.333
2	4	577	522	1.414	0.094
2	5	577	526	4	0.267
2	6	580	525	3.162	0.211
2	7	578	526	2.236	0.149
2	8	579	527	1.414	0.094
3	1	555	448	-1	-1
3	2	555	452	4	0.267
3	3	555	453	1	0.067
3	4	554	456	3.162	0.211
3	5	554	457	1	0.067
3	6	553	457	1	0.067
3	7	551	461	4.472	0.298
3	8	551	463	2	0.133
4	1	548	555	-1	-1
4	2	553	561	7.81	0.521
4	3	556	567	6.708	0.447
4	4	558	570	3.606	0.24
4	5	559	572	2.236	0.149
4	6	566	576	8.062	0.537
4	7	568	579	3.606	0.24
4	8	570	581	2.828	0.189
5	1	506	516	-1	-1
5	2	506	519	3	0.2
5	3	507	521	2.236	0.149
5	4	506	524	3.162	0.211
5	5	504	525	2.236	0.149
5	6	508	527	4.472	0.298
5	7	509	531	4.123	0.275
5	8	508	532	1.414	0.094
6	1	532	525	-1	-1
6	2	535	530	5.831	0.389
6	3	534	534	4.123	0.275
6	4	534	537	3	0.2
6	5	531	538	3.162	0.211
6	6	534	540	3.606	0.24
6	7	533	543	3.162	0.211
6	8	535	546	3.606	0.24

## Sheet: Lin-35_20_4-21_2
Track n¬∞	Slice n¬∞	X	Y	Distance	Velocity
1	1	695	557	-1	-1
1	1	703	518	39.812	2.654
1	2	704	517	1.414	0.094
1	3	703	515	2.236	0.149
1	4	703	511	4	0.267
1	5	702	511	1	0.067
1	6	703	509	2.236	0.149
1	7	703	508	1	0.067
1	8	704	509	1.414	0.094
2	1	695	557	-1	-1
2	2	694	557	1	0.067
2	3	695	555	2.236	0.149
2	4	695	555	0	0
2	5	695	555	0	0
2	6	695	549	6	0.4
2	7	693	547	2.828	0.189
2	8	695	547	2	0.133
3	1	697	504	-1	-1
3	2	699	503	2.236	0.149
3	3	697	499	4.472	0.298
3	4	696	496	3.162	0.211
3	5	695	494	2.236	0.149
3	6	692	490	5	0.333
3	7	695	488	3.606	0.24
3	8	695	484	4	0.267
4	1	639	477	-1	-1
4	2	637	475	2.828	0.189
4	3	637	473	2	0.133
4	4	635	471	2.828	0.189
4	5	638	472	3.162	0.211
4	6	640	470	2.828	0.189
4	7	642	469	2.236	0.149
4	8	640	469	2	0.133
5	1	649	491	-1	-1
5	2	649	491	0	0
5	3	647	489	2.828	0.189
5	4	647	490	1	0.067
5	5	645	488	2.828	0.189
5	6	645	486	2	0.133
5	7	645	485	1	0.067
5	8	646	482	3.162	0.211

## Sheet: Lin-35_20_4-24
Track n¬∞	Slice n¬∞	X	Y	Distance	Velocity
1	1	583	942	-1	-1
1	2	587	941	4.123	0.275
1	3	589	941	2	0.133
1	4	592	940	3.162	0.211
1	5	597	936	6.403	0.427
1	6	600	936	3	0.2
1	7	602	932	4.472	0.298
1	8	604	933	2.236	0.149
3	1	523	936	-1	-1
3	2	525	938	2.828	0.189
3	3	531	941	6.708	0.447
3	4	531	940	1	0.067
3	5	535	940	4	0.267
3	6	538	939	3.162	0.211
3	7	541	936	4.243	0.283
3	8	546	938	5.385	0.359
4	1	500	871	-1	-1
4	2	501	874	3.162	0.211
4	3	500	876	2.236	0.149
4	4	500	878	2	0.133
4	5	500	878	0	0
4	6	500	879	1	0.067
4	7	501	881	2.236	0.149
4	8	500	885	4.123	0.275
5	1	509	894	-1	-1
5	2	509	898	4	0.267
5	3	506	902	5	0.333
5	4	508	904	2.828	0.189
5	5	512	904	4	0.267
5	6	512	907	3	0.2
5	7	518	906	6.083	0.406
5	8	519	908	2.236	0.149
7	1	651	978	-1	-1
7	2	657	974	7.211	0.481
7	3	658	972	2.236	0.149
7	4	661	970	3.606	0.24
7	5	664	966	5	0.333
7	6	667	967	3.162	0.211
7	7	669	963	4.472	0.298
7	8	671	962	2.236	0.149

## Sheet: Lin-35_20_4-26
Track n¬∞	Slice n¬∞	X	Y	Distance	Velocity
1	1	866	682	-1	-1
1	2	861	679	5.831	0.389
1	3	862	690	11.045	0.736
1	4	867	691	5.099	0.34
1	5	869	699	8.246	0.55
1	6	873	695	5.657	0.377
1	7	875	699	4.472	0.298
1	8	876	703	4.123	0.275
2	1	765	585	-1	-1
2	2	762	585	3	0.2
2	3	764	585	2	0.133
2	4	770	585	6	0.4
2	5	771	589	4.123	0.275
2	6	774	591	3.606	0.24
2	7	770	593	4.472	0.298
2	8	774	591	4.472	0.298
3	1	755	621	-1	-1
3	2	754	626	5.099	0.34
3	3	757	631	5.831	0.389
3	4	764	635	8.062	0.537
3	5	767	641	6.708	0.447
3	6	762	637	6.403	0.427
3	7	765	644	7.616	0.508
3	8	772	642	7.28	0.485
4	1	625	508	-1	-1
4	2	626	511	3.162	0.211
4	3	632	512	6.083	0.406
4	4	638	516	7.211	0.481
4	5	643	523	8.602	0.573
4	6	646	522	3.162	0.211
4	7	645	524	2.236	0.149
4	8	648	527	4.243	0.283
5	1	682	582	-1	-1
5	2	682	585	3	0.2
5	3	689	591	9.22	0.615
5	4	689	592	1	0.067
5	5	692	594	3.606	0.24
5	6	696	595	4.123	0.275
5	6	696	596	1	0.067
5	7	698	594	2.828	0.189
5	8	702	595	4.123	0.275
6	1	840	637	-1	-1
6	2	847	648	13.038	0.869
6	3	853	657	10.817	0.721
6	4	854	665	8.062	0.537
6	5	857	661	5	0.333
6	6	858	664	3.162	0.211
6	7	864	664	6	0.4
6	8	866	667	3.606	0.24

## Sheet: Lin-35_20_5-12_2
Track n¬∞	Slice n¬∞	X	Y	Distance	Velocity
1	1	638	344	-1	-1
1	2	634	338	7.211	0.481
1	3	626	337	8.062	0.537
1	4	621	333	6.403	0.427
1	5	616	341	9.434	0.629
1	6	611	341	5	0.333
1	7	608	343	3.606	0.24
2	1	683	371	80.056	5.337
2	2	678	368	5.831	0.389
2	3	673	364	6.403	0.427
2	4	665	355	12.042	0.803
2	5	661	344	11.705	0.78
2	6	655	338	8.485	0.566
2	7	649	329	10.817	0.721
2	8	640	327	9.22	0.615
3	1	694	320	-1	-1
3	2	694	326	6	0.4
3	3	692	326	2	0.133
3	4	688	326	4	0.267
3	5	684	324	4.472	0.298
3	6	680	320	5.657	0.377
3	7	677	313	7.616	0.508
3	8	670	306	9.899	0.66
4	1	714	387	92.179	6.145
4	2	713	390	3.162	0.211
4	3	709	391	4.123	0.275
4	4	707	388	3.606	0.24
4	5	700	381	9.899	0.66
4	6	692	373	11.314	0.754
4	7	685	366	9.899	0.66
4	8	672	357	15.811	1.054
5	1	661	362	-1	-1
5	2	656	359	5.831	0.389
5	3	649	357	7.28	0.485
5	4	647	356	2.236	0.149
5	5	643	353	5	0.333
5	6	642	349	4.123	0.275
5	7	638	346	5	0.333
5	8	633	343	5.831	0.389

## Sheet: Lin-35_20_5-12
Track n¬∞	Slice n¬∞	X	Y	Distance	Velocity
1	1	823	478	-1	-1
1	2	816	482	8.062	0.537
1	3	812	482	4	0.267
1	4	810	486	4.472	0.298
1	5	805	491	7.071	0.471
1	6	803	495	4.472	0.298
1	7	805	498	3.606	0.24
1	8	806	501	3.162	0.211
2	1	847	458	-1	-1
2	2	842	463	7.071	0.471
2	3	837	463	5	0.333
2	4	831	463	6	0.4
2	5	826	467	6.403	0.427
2	6	819	471	8.062	0.537
2	7	815	473	4.472	0.298
2	8	812	476	4.243	0.283
3	1	730	563	-1	-1
3	2	726	569	7.211	0.481
3	3	724	573	4.472	0.298
3	4	721	581	8.544	0.57
3	5	717	587	7.211	0.481
3	6	714	593	6.708	0.447
3	7	715	593	1	0.067
3	8	714	599	6.083	0.406
4	1	750	503	-1	-1
4	2	750	509	6	0.4
4	3	746	513	5.657	0.377
4	4	742	516	5	0.333
4	5	739	521	5.831	0.389
4	6	737	532	11.18	0.745
4	7	734	533	3.162	0.211
4	8	730	537	5.657	0.377
5	1	814	449	-1	-1
5	2	814	455	6	0.4
5	3	812	459	4.472	0.298
5	4	807	461	5.385	0.359
5	5	804	463	3.606	0.24
5	6	800	468	6.403	0.427
5	7	794	473	7.81	0.521
5	8	790	475	4.472	0.298

## Sheet: Lin-35_26_5-5_2
Track n¬∞	Slice n¬∞	X	Y	Distance	Velocity
1	1	574	592	-1	-1
1	2	579	596	6.403	0.427
1	3	582	600	5	0.333
1	4	584	604	4.472	0.298
1	5	583	606	2.236	0.149
1	6	586	611	5.831	0.389
1	7	589	618	7.616	0.508
1	8	592	623	5.831	0.389
2	1	673	658	-1	-1
2	2	679	668	11.662	0.777
2	3	693	676	16.125	1.075
2	4	704	680	11.705	0.78
2	5	718	683	14.318	0.955
2	6	731	687	13.601	0.907
2	7	739	685	8.246	0.55
2	8	744	684	5.099	0.34
3	1	590	517	-1	-1
3	2	588	519	2.828	0.189
3	3	583	522	5.831	0.389
3	4	583	526	4	0.267
3	5	575	526	8	0.533
3	6	571	528	4.472	0.298
3	7	567	529	4.123	0.275
3	8	563	527	4.472	0.298
4	1	659	642	-1	-1
4	2	661	646	4.472	0.298
4	3	667	657	12.53	0.835
4	4	677	663	11.662	0.777
4	5	687	668	11.18	0.745
4	6	690	674	6.708	0.447
4	7	703	680	14.318	0.955
4	8	712	686	10.817	0.721
5	1	603	529	-1	-1
5	2	601	534	5.385	0.359
5	3	597	540	7.211	0.481
5	4	594	548	8.544	0.57
5	5	589	555	8.602	0.573
5	6	585	557	4.472	0.298
5	7	583	560	3.606	0.24
5	8	581	564	4.472	0.298

## Sheet: Lin-35_26_5-4
Track n¬∞	Slice n¬∞	X	Y	Distance	Velocity
1	1	806	754	-1	-1
1	2	817	769	18.601	1.24
1	3	830	769	13	0.867
1	4	843	767	13.153	0.877
1	5	855	768	12.042	0.803
1	6	865	764	10.77	0.718
1	7	874	764	9	0.6
1	8	885	756	13.601	0.907
2	1	826	729	-1	-1
2	2	839	740	17.029	1.135
2	3	851	742	12.166	0.811
2	4	861	742	10	0.667
2	5	870	739	9.487	0.632
2	6	877	738	7.071	0.471
2	7	893	727	19.416	1.294
2	8	902	714	15.811	1.054
3	1	843	710	-1	-1
3	2	849	710	6	0.4
3	3	851	708	2.828	0.189
3	4	860	708	9	0.6
3	5	869	708	9	0.6
3	6	877	700	11.314	0.754
3	7	883	694	8.485	0.566
3	8	886	686	8.544	0.57
4	1	900	749	-1	-1
4	2	904	736	13.601	0.907
4	3	911	725	13.038	0.869
4	4	916	716	10.296	0.686
4	5	919	704	12.369	0.825
4	6	926	688	17.464	1.164
4	7	925	684	4.123	0.275
4	8	929	678	7.211	0.481
5	1	893	687	-1	-1
5	2	893	686	1	0.067
5	3	894	664	22.023	1.468
5	4	899	648	16.763	1.118
5	5	905	638	11.662	0.777
5	6	907	624	14.142	0.943
5	7	913	606	18.974	1.265
5	8	913	586	20	1.333

## Sheet: Lin-35_26_5-5
Track n¬∞	Slice n¬∞	X	Y	Distance	Velocity
2	1	630	411	-1	-1
2	2	632	424	13.153	0.877
2	3	628	424	4	0.267
2	4	619	427	9.487	0.632
2	5	618	424	3.162	0.211
2	6	615	434	10.44	0.696
2	7	613	437	3.606	0.24
2	8	601	441	12.649	0.843
3	1	642	404	-1	-1
3	2	640	415	11.18	0.745
3	3	634	416	6.083	0.406
3	4	638	400	16.492	1.099
3	5	638	399	1	0.067
3	6	635	400	3.162	0.211
3	7	635	406	6	0.4
3	8	631	401	6.403	0.427
4	1	650	428	-1	-1
4	2	644	438	11.662	0.777
4	3	633	448	14.866	0.991
4	4	625	448	8	0.533
4	5	623	445	3.606	0.24
4	6	623	446	1	0.067
4	7	619	448	4.472	0.298
4	8	613	442	8.485	0.566
5	1	595	494	-1	-1
5	2	592	500	6.708	0.447
5	3	588	502	4.472	0.298
5	4	583	500	5.385	0.359
5	5	587	504	5.657	0.377
5	6	575	496	14.422	0.961
5	7	571	496	4	0.267
5	8	568	494	3.606	0.24
6	1	781	360	-1	-1
6	2	779	366	6.325	0.422
6	3	774	363	5.831	0.389
6	4	769	364	5.099	0.34
6	5	766	363	3.162	0.211
6	6	763	362	3.162	0.211
6	7	759	366	5.657	0.377
6	8	757	370	4.472	0.298

[truncated: 29 more sheets: Lin-35_26_5-9_3, Lin-35_26_5-9_2, Lin-35_26_5-9, Lin-54_20_3-26, Lin-54_20_3-29, Lin-54_20_3-30, Lin-54_20_3-31, Lin-54_20_4-5 , Lin-54_20_4-6_2, Lin-54_26_4-7_2, Lin-54_26_4-7, Lin-54_26_4-10_2, Lin-54_26_4-10_3, Lin-54_26_4-13_2, Lin-54_26_4-13, N2_20_1-16, N2_20_2-3, N2_20_2-5, N2_20_2-10, N2_20_2-12_2 …]
