# Supplementary material for: The synapsis checkpoint and the LIN-35/DREAM complex promote temperature stress-induced increases in germline apoptosis in Caenorhabditis elegans
Source: G3 (Bethesda). 2025 Sep 26;15(12):jkaf228. doi: 10.1093/g3journal/jkaf228 (PMC12693621; doi:10.1093/g3journal/jkaf228)
Supplement: jkaf228_Supplementary_Data [file jkaf228_supplementary_data.zip › Supplemental_Table_3_G3-2025-406020.xlsx]

## Sheet: Index
Tab	Info
Supplemental Figure 1	Lengths of whole worm and germlines used in Supplemental Figure 1. Column headers named as follows: Date_ Strain(genotype)_Temperature treatment_Full worm Image Name_Germline Image Name_Worm#_Full Length (mm)_Germline Length (mm)
Raw P values	Raw p-values from Two-Way ANOVA with Tukey’s multiple comparison

## Sheet: Figure 2
Date	Strain (genotype)	Temperature treatment	Worm #	Embryos in untero Pre-3hrs	Embryos in untero Post-3hrs	Embryos on plate Post-3hrs	Calculated Ovulation Rate
2022-06-21	N2 (wildtype)	20	1	15	20	16	4.2
2022-06-21	N2 (wildtype)	20	2	7	22	16	6.2
2022-06-22	N2 (wildtype)	20	1	18	18	21	4.2
2022-06-22	N2 (wildtype)	20	2	11	13	34	7.2
2022-06-23	N2 (wildtype)	20	1	11	16	18	4.6
2022-06-23	N2 (wildtype)	20	2	11	26	16	6.2
2022-06-24	N2 (wildtype)	20	1	7	10	10	2.6
2022-06-24	N2 (wildtype)	20	2	15	13	19	3.4
2022-06-29	N2 (wildtype)	20	1	15	15	19	3.8
2022-06-29	N2 (wildtype)	20	2	12	15	14	3.4
2022-06-30	N2 (wildtype)	20	1	18	17	11	2
2022-06-30	N2 (wildtype)	20	2	18	18	14	2.8
2022-07-01	N2 (wildtype)	20	1	11	16	10	3
2022-07-01	N2 (wildtype)	20	2	13	16	14	3.4
2022-07-20	N2 (wildtype)	20	1	13	17	4	1.6
2022-07-20	N2 (wildtype)	20	2	13	15	15	3.4
2022-07-21	N2 (wildtype)	20	1	15	17	20	4.4
2022-07-21	N2 (wildtype)	20	2	15	14	18	3.4
2022-07-21	N2 (wildtype)	20	3	23	22	21	4
2022-07-22	N2 (wildtype)	20	1	13	14	18	3.8
2022-07-22	N2 (wildtype)	20	2	7	16	14	4.6
2022-07-22	N2 (wildtype)	20	3	15	14	21	4
2022-06-28	N2 (wildtype)	26	1	14	15	9	2
2022-06-28	N2 (wildtype)	26	2	15	17	17	3.8
2022-06-28	N2 (wildtype)	26	3	20	12	22	2.8
2022-06-29	N2 (wildtype)	26	1	14	21	27	6.8
2022-06-29	N2 (wildtype)	26	2	17	17	21	4.2
2022-06-29	N2 (wildtype)	26	3	14	18	26	6
2022-06-30	N2 (wildtype)	26	1	14	21	18	5
2022-06-30	N2 (wildtype)	26	2	21	17	24	4
2022-06-30	N2 (wildtype)	26	3	22	14	29	4.2
2022-07-01	N2 (wildtype)	26	1	16	14	19	3.4
2022-07-01	N2 (wildtype)	26	2	21	20	10	1.8
2022-07-01	N2 (wildtype)	26	3	17	15	16	2.8
2022-07-19	N2 (wildtype)	26	1	23	17	13	1.4
2022-07-19	N2 (wildtype)	26	2	20	21	18	3.8
2022-07-20	N2 (wildtype)	26	1	19	18	22	4.2
2022-07-20	N2 (wildtype)	26	2	14	19	15	4
2022-07-20	N2 (wildtype)	26	3	20	25	15	4
2022-07-21	N2 (wildtype)	26	1	19	22	22	5
2022-07-21	N2 (wildtype)	26	2	13	9	22	3.6
2022-07-21	N2 (wildtype)	26	3	28	19	25	3.2
2022-07-22	N2 (wildtype)	26	1	14	7	21	2.8
2022-07-22	N2 (wildtype)	26	2	13	11	4	0.4
2022-07-22	N2 (wildtype)	26	3	7	21	22	7.2
2022-07-27	N2 (wildtype)	26	1	9	14	17	4.4
2022-07-27	N2 (wildtype)	26	2	18	19	13	2.8
2022-07-27	N2 (wildtype)	26	3	10	15	9	2.8
2022-06-21	MT10430 (lin-35(n745))	20	1	8	12	3	1.4
2022-06-21	MT10430 (lin-35(n745))	20	2	6	2	9	1
2022-06-22	MT10430 (lin-35(n745))	20	1	5	8	7	2
2022-06-22	MT10430 (lin-35(n745))	20	2	11	17	0	1.2
2022-06-23	MT10430 (lin-35(n745))	20	1	12	10	2	0
2022-06-23	MT10430 (lin-35(n745))	20	2	3	4	0	0.2
2022-06-24	MT10430 (lin-35(n745))	20	1	10	11	4	1
2022-06-24	MT10430 (lin-35(n745))	20	2	6	6	5	1
2022-06-29	MT10430 (lin-35(n745))	20	1	6	4	5	0.6
2022-06-29	MT10430 (lin-35(n745))	20	2	7	7	0	0
2022-06-30	MT10430 (lin-35(n745))	20	1	24	24	0	0
2022-07-01	MT10430 (lin-35(n745))	20	2	8	10	0	0.4
2022-07-20	MT10430 (lin-35(n745))	20	1	10	9	4	0.6
2022-07-20	MT10430 (lin-35(n745))	20	2	7	8	2	0.6
2022-07-21	MT10430 (lin-35(n745))	20	1	4	4	5	1
2022-07-21	MT10430 (lin-35(n745))	20	2	9	7	2	0
2022-07-21	MT10430 (lin-35(n745))	20	3	8	8	8	1.6
2022-07-22	MT10430 (lin-35(n745))	20	1	12	12	1	0.2
2022-07-22	MT10430 (lin-35(n745))	20	2	5	4	6	1
2022-06-28	MT10430 (lin-35(n745))	26	1	0	0	0	0
2022-06-28	MT10430 (lin-35(n745))	26	2	6	6	6	1.2
2022-06-28	MT10430 (lin-35(n745))	26	3	7	6	3	0.4
2022-06-29	MT10430 (lin-35(n745))	26	1	10	10	13	2.6
2022-06-29	MT10430 (lin-35(n745))	26	2	0	9	1	2
2022-06-29	MT10430 (lin-35(n745))	26	3	8	7	9	1.6
2022-06-30	MT10430 (lin-35(n745))	26	1	5	5	1	0.2
2022-06-30	MT10430 (lin-35(n745))	26	2	8	10	6	1.6
2022-06-30	MT10430 (lin-35(n745))	26	3	12	15	11	2.8
2022-07-01	MT10430 (lin-35(n745))	26	1	12	12	7	1.4
2022-07-01	MT10430 (lin-35(n745))	26	2	13	8	5	0
2022-07-01	MT10430 (lin-35(n745))	26	3	11	8	3	0
2022-07-19	MT10430 (lin-35(n745))	26	1	7	8	8	1.8
2022-07-20	MT10430 (lin-35(n745))	26	1	7	6	3	0.4
2022-07-21	MT10430 (lin-35(n745))	26	1	11	8	14	2.2
2022-07-21	MT10430 (lin-35(n745))	26	2	8	6	3	0.2
2022-07-22	MT10430 (lin-35(n745))	26	1	3	4	2	0.6
2022-07-22	MT10430 (lin-35(n745))	26	2	0	6	0	1.2
2022-07-27	MT10430 (lin-35(n745))	26	1	8	8	0	0
2022-07-27	MT10430 (lin-35(n745))	26	2	9	10	6	1.4
2022-06-21	MT8841 (lin-54(n2231))	20	1	3	12	2	2.2
2022-06-21	MT8841 (lin-54(n2231))	20	2	0	0	0	0
2022-06-22	MT8841 (lin-54(n2231))	20	1	6	9	0	0.6
2022-06-22	MT8841 (lin-54(n2231))	20	2	0	0	0	0
2022-06-23	MT8841 (lin-54(n2231))	20	1	9	10	11	2.4
2022-06-23	MT8841 (lin-54(n2231))	20	2	0	0	0	0
2022-06-24	MT8841 (lin-54(n2231))	20	1	9	10	6	1.4
2022-06-24	MT8841 (lin-54(n2231))	20	2	6	10	8	2.4
2022-06-29	MT8841 (lin-54(n2231))	20	1	14	18	10	2.8
2022-06-29	MT8841 (lin-54(n2231))	20	2	4	7	1	0.8
2022-06-30	MT8841 (lin-54(n2231))	20	1	14	15	17	3.6
2022-06-30	MT8841 (lin-54(n2231))	20	2	14	15	4	1
2022-07-01	MT8841 (lin-54(n2231))	20	1	22	20	7	1
2022-07-01	MT8841 (lin-54(n2231))	20	2	10	9	8	1.4
2022-07-20	MT8841 (lin-54(n2231))	20	1	13	13	8	1.6
2022-07-20	MT8841 (lin-54(n2231))	20	2	0	3	1	0.8
2022-07-21	MT8841 (lin-54(n2231))	20	1	22	18	13	1.8
2022-07-21	MT8841 (lin-54(n2231))	20	2	10	16	8	2.8
2022-07-21	MT8841 (lin-54(n2231))	20	3	11	11	5	1
2022-07-22	MT8841 (lin-54(n2231))	20	1	21	22	6	1.4
2022-07-22	MT8841 (lin-54(n2231))	20	2	15	22	10	3.4
2022-07-22	MT8841 (lin-54(n2231))	20	3	12	12	15	3
2022-06-28	MT8841 (lin-54(n2231))	26	1	6	6	0	0
2022-06-28	MT8841 (lin-54(n2231))	26	2	11	13	10	2.4
2022-06-28	MT8841 (lin-54(n2231))	26	3	16	17	10	2.2
2022-06-29	MT8841 (lin-54(n2231))	26	2	5	6	5	1.2
2022-06-30	MT8841 (lin-54(n2231))	26	1	9	11	3	1
2022-06-30	MT8841 (lin-54(n2231))	26	2	9	14	2	1.4
2022-06-30	MT8841 (lin-54(n2231))	26	3	12	15	8	2.2
2022-07-01	MT8841 (lin-54(n2231))	26	1	4	7	3	1.2
2022-07-01	MT8841 (lin-54(n2231))	26	2	8	9	1	0.4
2022-07-20	MT8841 (lin-54(n2231))	26	1	6	10	0	0.8
2022-07-20	MT8841 (lin-54(n2231))	26	2	6	8	2	0.8
2022-07-21	MT8841 (lin-54(n2231))	26	1	9	11	4	1.2
2022-07-21	MT8841 (lin-54(n2231))	26	2	9	16	6	2.6
2022-07-22	MT8841 (lin-54(n2231))	26	1	6	7	4	1
2022-07-27	MT8841 (lin-54(n2231))	26	1	7	9	0	0.4
2022-07-27	MT8841 (lin-54(n2231))	26	2	8	8	3	0.6

## Sheet: raw P values
Two-Way ANOVA with Tukey’s multiple comparison
	N2 (wildtype) 20°C	N2 (wildtype) 26°C	MT10430 (lin-35(n745)) 20°C	MT10430 (lin-35(n745)) 26°C	MT8841 (lin-54(n2231)) 20°C	MT8841 (lin-54(n2231)) 26°C	MT4770 (ced-9(n1950)) 20°C
N2 (wildtype) 20°C	NA	NA	NA	NA	NA	NA	NA
N2 (wildtype) 26°C	0.9868	NA	NA	NA	NA	NA	NA
MT10430 (lin-35(n745)) 20°C	<0.0001	<0.0001	NA	NA	NA	NA	NA
MT10430 (lin-35(n745)) 26°C	<0.0001	<0.0001	0.9311	NA	NA	NA	NA
MT8841 (lin-54(n2231)) 20°C	<0.0001	<0.0001	0.0183	0.2358	NA	NA	NA
MT8841 (lin-54(n2231)) 26°C	<0.0001	<0.0001	0.794	0.9994	0.4392	NA	NA
