# Supplementary material for: The synapsis checkpoint and the LIN-35/DREAM complex promote temperature stress-induced increases in germline apoptosis in Caenorhabditis elegans
Source: G3 (Bethesda). 2025 Sep 26;15(12):jkaf228. doi: 10.1093/g3journal/jkaf228 (PMC12693621; doi:10.1093/g3journal/jkaf228)
Supplement: jkaf228_Supplementary_Data [file jkaf228_supplementary_data.zip › Supplemental_Table_4_G3-2025-406020.xlsx]

## Sheet: Index
Tab	Info
Figure 4	Number of oocytes and oocytes size measurements used in Figure 4. Column headers named as follows: Date_ Strain(genotype)_Temperature treatment_Worm#_Image Measured_Total Oocyte_OocyteNumber_OocyteArea
Raw P values	Raw p-values from Two-Way ANOVA with Tukey’s multiple comparison

## Sheet: Figure 4
Date	Strain (genotype)	Temperature treatment	Worm #	Image Measured	Total Oocytes	Oocyte Number	Oocyte Area					Full Name	Strain	Temp	Total Oocytes	Around bend	Oocyte Number from proximal	Area
2023-03-08	N2 (wildtype)	20	1	N2_20_AD_DIC_63X_Worm1a_030823.tif	5	1	0.521
2023-03-08	N2 (wildtype)	20	1	N2_20_AD_DIC_63X_Worm1B_030823.tif		2	0.512
2023-03-08	N2 (wildtype)	20	1	N2_20_AD_DIC_63X_Worm1C_030823.tif		3	0.507
2023-03-08	N2 (wildtype)	20	1	N2_20_AD_DIC_63X_Worm1C_030823.tif		4	0.364
2023-03-08	N2 (wildtype)	20	1	N2_20_AD_DIC_63X_Worm1C_030823.tif		5	0.426
2023-03-08	N2 (wildtype)	20	2	N2_20_AD_DIC_63X_Worm2a_030823.tif	7	1	0.545					N2_20_AD_DIC_63X_Worm2a_030823.tif	N2	20	7	n	1	0.545
2023-03-08	N2 (wildtype)	20	2	N2_20_AD_DIC_63X_Worm2B_030823.tif		2	0.515					N2_20_AD_DIC_63X_Worm2B_030823.tif					2	0.515
2023-03-08	N2 (wildtype)	20	2	N2_20_AD_DIC_63X_Worm2C_030823.tif		3	0.441					N2_20_AD_DIC_63X_Worm2C_030823.tif					3	0.441
2023-03-08	N2 (wildtype)	20	2	N2_20_AD_DIC_63X_Worm2C_030823.tif		4	0.474										4	0.474
2023-03-08	N2 (wildtype)	20	2	N2_20_AD_DIC_63X_Worm2C_030823.tif		5	0.483										5	0.483
2023-03-08	N2 (wildtype)	20	2	N2_20_AD_DIC_63X_Worm2C_030823.tif		6	0.436										6	0.436
2023-03-08	N2 (wildtype)	20	2	N2_20_AD_DIC_63X_Worm2C_030823.tif		7	0.494										7	0.494
2023-03-08	N2 (wildtype)	20	3	N2_20_AD_DIC_63X_Worm3a_030823.tif	6	1	0.748					N2_20_AD_DIC_63X_Worm3a_030823.tif	N2	20	6	n	1	0.748
2023-03-08	N2 (wildtype)	20	3	N2_20_AD_DIC_63X_Worm3B_030823.tif		2	0.749					N2_20_AD_DIC_63X_Worm3B_030823.tif					2	0.749
2023-03-08	N2 (wildtype)	20	3	N2_20_AD_DIC_63X_Worm3B_030823.tif		3	0.564										3	0.564
2023-03-08	N2 (wildtype)	20	3	N2_20_AD_DIC_63X_Worm3B_030823.tif		4	0.408										4	0.408
2023-03-08	N2 (wildtype)	20	3	N2_20_AD_DIC_63X_Worm3B_030823.tif		5	0.416										5	0.416
2023-03-08	N2 (wildtype)	20	3	N2_20_AD_DIC_63X_Worm3B_030823.tif		6	0.352										6	0.352
2023-03-08	N2 (wildtype)	20	3	N2_20_AD_DIC_63X_Worm3B_030823.tif		7	0.332										7	0.332
2023-03-08	N2 (wildtype)	20	4	N2_20_AD_DIC_63X_Worm4a_030823.tif	7	1	0.816					N2_20_AD_DIC_63X_Worm4a_030823.tif	N2	20	7	n	1	0.816
2023-03-08	N2 (wildtype)	20	4	N2_20_AD_DIC_63X_Worm4B_030823.tif		2	0.695					N2_20_AD_DIC_63X_Worm4B_030823.tif					2	0.695
2023-03-08	N2 (wildtype)	20	4	N2_20_AD_DIC_63X_Worm4B_030823.tif		3	0.445										3	0.445
2023-03-08	N2 (wildtype)	20	4	N2_20_AD_DIC_63X_Worm4B_030823.tif		4	0.514										4	0.514
2023-03-08	N2 (wildtype)	20	4	N2_20_AD_DIC_63X_Worm4B_030823.tif		5	0.514										5	0.514
2023-03-08	N2 (wildtype)	20	4	N2_20_AD_DIC_63X_Worm4B_030823.tif		6	0.574										6	0.574
2023-03-08	N2 (wildtype)	20	4	N2_20_AD_DIC_63X_Worm4B_030823.tif		7	0.537										7	0.537
2023-03-08	N2 (wildtype)	20	5	N2_20_AD_DIC_63X_Worm5a_030823.tif	7	1	0.715					N2_20_AD_DIC_63X_Worm5a_030823.tif	N2	20	7	n	1	0.715
2023-03-08	N2 (wildtype)	20	5	N2_20_AD_DIC_63X_Worm5B_030823.tif		2	0.614					N2_20_AD_DIC_63X_Worm5B_030823.tif					2	0.614
2023-03-08	N2 (wildtype)	20	5	N2_20_AD_DIC_63X_Worm5B_030823.tif		3	0.451										3	0.451
2023-03-08	N2 (wildtype)	20	5	N2_20_AD_DIC_63X_Worm5B_030823.tif		4	0.586										4	0.586
2023-03-08	N2 (wildtype)	20	5	N2_20_AD_DIC_63X_Worm5B_030823.tif		5	0.547										5	0.547
2023-03-08	N2 (wildtype)	20	5	N2_20_AD_DIC_63X_Worm5B_030823.tif		6	0.738										6	0.738
2023-03-08	N2 (wildtype)	20	5	N2_20_AD_DIC_63X_Worm5B_030823.tif		7	0.458										7	0.458
2023-03-21	N2 (wildtype)	20	1	N2_20_AD_DIC_63X_Worm1a_032123.tif	5	1	0.815					N2_20_AD_DIC_63X_Worm1a_032123.tif	N2	20	5	n	1	0.815
2023-03-21	N2 (wildtype)	20	1	N2_20_AD_DIC_63X_Worm1b_032123.tif		2	0.655					N2_20_AD_DIC_63X_Worm1b_032123.tif					2	0.655
2023-03-21	N2 (wildtype)	20	1	N2_20_AD_DIC_63X_Worm1b_032123.tif		3	0.577										3	0.577
2023-03-21	N2 (wildtype)	20	1	N2_20_AD_DIC_63X_Worm1b_032123.tif		4	0.387										4	0.387
2023-03-21	N2 (wildtype)	20	1	N2_20_AD_DIC_63X_Worm1b_032123.tif		5	0.371										5	0.371
2023-03-21	N2 (wildtype)	20	2	N2_20_AD_DIC_63X_Worm2a_032123.tif	7	1	0.776					N2_20_AD_DIC_63X_Worm2a_032123.tif	N2	20	7	n	1	0.776
2023-03-21	N2 (wildtype)	20	2	N2_20_AD_DIC_63X_Worm2b_032123.tif		2	0.586					N2_20_AD_DIC_63X_Worm2b_032123.tif					2	0.586
2023-03-21	N2 (wildtype)	20	2	N2_20_AD_DIC_63X_Worm2b_032123.tif		3	0.544										3	0.544
2023-03-21	N2 (wildtype)	20	2	N2_20_AD_DIC_63X_Worm2b_032123.tif		4	0.521										4	0.521
2023-03-21	N2 (wildtype)	20	2	N2_20_AD_DIC_63X_Worm2b_032123.tif		5	0.478										5	0.478
2023-03-21	N2 (wildtype)	20	2	N2_20_AD_DIC_63X_Worm2b_032123.tif		6	0.517										6	0.517
2023-03-21	N2 (wildtype)	20	2	N2_20_AD_DIC_63X_Worm2b_032123.tif		7	0.732										7	0.732
2023-03-21	N2 (wildtype)	20	3	N2_20_AD_DIC_63X_Worm3a_032123.tif	6	1	0.622					N2_20_AD_DIC_63X_Worm3a_032123.tif	N2	20	6	n	1	0.622
2023-03-21	N2 (wildtype)	20	3	N2_20_AD_DIC_63X_Worm3b_032123.tif		2	0.495					N2_20_AD_DIC_63X_Worm3b_032123.tif					2	0.495
2023-03-21	N2 (wildtype)	20	3	N2_20_AD_DIC_63X_Worm3b_032123.tif		3	0.465										3	0.465
2023-03-21	N2 (wildtype)	20	3	N2_20_AD_DIC_63X_Worm3b_032123.tif		4	0.444										4	0.444
2023-03-21	N2 (wildtype)	20	3	N2_20_AD_DIC_63X_Worm3b_032123.tif		5	0.529										5	0.529
2023-03-21	N2 (wildtype)	20	3	N2_20_AD_DIC_63X_Worm3b_032123.tif		6	0.276										6	0.276
2023-03-21	N2 (wildtype)	20	4	N2_20_AD_DIC_63X_Worm4a_032123.tif	6	1	1.033					N2_20_AD_DIC_63X_Worm4a_032123.tif	N2	20	6	n	1	1.033
2023-03-21	N2 (wildtype)	20	4	N2_20_AD_DIC_63X_Worm4b_032123.tif		2	0.562					N2_20_AD_DIC_63X_Worm4b_032123.tif					2	0.562
2023-03-21	N2 (wildtype)	20	4	N2_20_AD_DIC_63X_Worm4b_032123.tif		3	0.462										3	0.462
2023-03-21	N2 (wildtype)	20	4	N2_20_AD_DIC_63X_Worm4b_032123.tif		4	0.471										4	0.471
2023-03-21	N2 (wildtype)	20	4	N2_20_AD_DIC_63X_Worm4b_032123.tif		5	0.517										5	0.517
2023-03-21	N2 (wildtype)	20	4	N2_20_AD_DIC_63X_Worm4b_032123.tif		6	0.541										6	0.541
2023-03-21	N2 (wildtype)	20	5	N2_20_AD_DIC_63X_Worm5a_032123.tif	7	1	0.599					N2_20_AD_DIC_63X_Worm5a_032123.tif	N2	20	7	n	1	0.599
2023-03-21	N2 (wildtype)	20	5	N2_20_AD_DIC_63X_Worm5b_032123.tif		2	0.428					N2_20_AD_DIC_63X_Worm5b_032123.tif					2	0.428
2023-03-21	N2 (wildtype)	20	5	N2_20_AD_DIC_63X_Worm5b_032123.tif		3	0.545										3	0.545
2023-03-21	N2 (wildtype)	20	5	N2_20_AD_DIC_63X_Worm5b_032123.tif		4	0.42										4	0.42
2023-03-21	N2 (wildtype)	20	5	N2_20_AD_DIC_63X_Worm5b_032123.tif		5	0.272										5	0.272
2023-03-21	N2 (wildtype)	20	5	N2_20_AD_DIC_63X_Worm5b_032123.tif		6	0.36										6	0.36
2023-03-21	N2 (wildtype)	20	5	N2_20_AD_DIC_63X_Worm5b_032123.tif		7	0.339										7	0.339
2023-03-16	N2 (wildtype)	20	1	N2_20_AD_DIC_60X_Worm1a_031623.tif	5	1	0.724					N2_20_AD_DIC_60X_Worm1a_031623.tif	N2	20	5	n	1	0.724
2023-03-16	N2 (wildtype)	20	1	N2_20_AD_DIC_60X_Worm1b_031623.tif		2	0.659					N2_20_AD_DIC_60X_Worm1b_031623.tif					2	0.659
2023-03-16	N2 (wildtype)	20	1	N2_20_AD_DIC_60X_Worm1b_031623.tif		3	0.499										3	0.499
2023-03-16	N2 (wildtype)	20	1	N2_20_AD_DIC_60X_Worm1b_031623.tif		4	0.511										4	0.511
2023-03-16	N2 (wildtype)	20	1	N2_20_AD_DIC_60X_Worm1b_031623.tif		5	0.455										5	0.455
2023-03-16	N2 (wildtype)	20	2	N2_20_AD_DIC_60X_Worm2a_031623.tif	5	1	0.996					N2_20_AD_DIC_60X_Worm2a_031623.tif	N2	20	5	n	1	0.996
2023-03-16	N2 (wildtype)	20	2	N2_20_AD_DIC_60X_Worm2b_031623.tif		2	0.69					N2_20_AD_DIC_60X_Worm2b_031623.tif					2	0.69
2023-03-16	N2 (wildtype)	20	2	N2_20_AD_DIC_60X_Worm2b_031623.tif		3	0.537										3	0.537
2023-03-16	N2 (wildtype)	20	2	N2_20_AD_DIC_60X_Worm2b_031623.tif		4	0.468										4	0.468
2023-03-16	N2 (wildtype)	20	2	N2_20_AD_DIC_60X_Worm2b_031623.tif		5	0.418										5	0.418
2023-03-16	N2 (wildtype)	20	3	N2_20_AD_DIC_60X_Worm3a_031623.tif	5	1	0.73					N2_20_AD_DIC_60X_Worm3a_031623.tif	N2	20	5	n	1	0.73
2023-03-16	N2 (wildtype)	20	3	N2_20_AD_DIC_60X_Worm3b_031623.tif		2	0.726					N2_20_AD_DIC_60X_Worm3b_031623.tif					2	0.726
2023-03-16	N2 (wildtype)	20	3	N2_20_AD_DIC_60X_Worm3b_031623.tif		3	0.731										3	0.731
2023-03-16	N2 (wildtype)	20	3	N2_20_AD_DIC_60X_Worm3b_031623.tif		4	0.613										4	0.613
2023-03-16	N2 (wildtype)	20	3	N2_20_AD_DIC_60X_Worm3b_031623.tif		5	0.545										5	0.545
2023-03-16	N2 (wildtype)	20	4	N2_20_AD_DIC_60X_Worm4a_031623.tif	5	1	0.689					N2_20_AD_DIC_60X_Worm4a_031623.tif	N2	20	5	n	1	0.689
2023-03-16	N2 (wildtype)	20	4	N2_20_AD_DIC_60X_Worm4b_031623.tif		2	0.605					N2_20_AD_DIC_60X_Worm4b_031623.tif					2	0.605
2023-03-16	N2 (wildtype)	20	4	N2_20_AD_DIC_60X_Worm4b_031623.tif		3	0.544										3	0.544
2023-03-16	N2 (wildtype)	20	4	N2_20_AD_DIC_60X_Worm4b_031623.tif		4	0.483										4	0.483
2023-03-16	N2 (wildtype)	20	4	N2_20_AD_DIC_60X_Worm4b_031623.tif		5	0.626										5	0.626
2023-03-16	N2 (wildtype)	20	5	N2_20_AD_DIC_60X_Worm5a_031623.tif	6	1	1.033					N2_20_AD_DIC_60X_Worm5a_031623.tif	N2	20	6	n	1	1.033
2023-03-16	N2 (wildtype)	20	5	N2_20_AD_DIC_60X_Worm5b_031623.tif		2	0.799					N2_20_AD_DIC_60X_Worm5b_031623.tif					2	0.799
2023-03-16	N2 (wildtype)	20	5	N2_20_AD_DIC_60X_Worm5b_031623.tif		3	0.606										3	0.606
2023-03-16	N2 (wildtype)	20	5	N2_20_AD_DIC_60X_Worm5b_031623.tif		4	0.542										4	0.542
2023-03-16	N2 (wildtype)	20	5	N2_20_AD_DIC_60X_Worm5b_031623.tif		5	0.624										5	0.624
2023-03-16	N2 (wildtype)	20	5	N2_20_AD_DIC_60X_Worm5b_031623.tif		6	0.571										6	0.571
2023-04-26	N2 (wildtype)	20	1	N2_20_AD_DIC_63X_Worm1a_042623.tif	5	1	1.032					N2_20_AD_DIC_63X_Worm1a_042623.tif	N2	20	5	n	1	1.032
2023-04-26	N2 (wildtype)	20	1	N2_20_AD_DIC_63X_Worm1b_042623.tif		2	0.676					N2_20_AD_DIC_63X_Worm1b_042623.tif					2	0.676
2023-04-26	N2 (wildtype)	20	1	N2_20_AD_DIC_63X_Worm1b_042623.tif		3	0.558										3	0.558
2023-04-26	N2 (wildtype)	20	1	N2_20_AD_DIC_63X_Worm1b_042623.tif		4	0.539										4	0.539
2023-04-26	N2 (wildtype)	20	1	N2_20_AD_DIC_63X_Worm1b_042623.tif		5	0.511										5	0.511
2023-04-26	N2 (wildtype)	20	2	N2_20_AD_DIC_63X_Worm2a_042623.tif	7	1	0.562					N2_20_AD_DIC_63X_Worm2a_042623.tif	N2	20	7	n	1	0.562
2023-04-26	N2 (wildtype)	20	2	N2_20_AD_DIC_63X_Worm2b_042623.tif		2	0.525					N2_20_AD_DIC_63X_Worm2b_042623.tif					2	0.525
2023-04-26	N2 (wildtype)	20	2	N2_20_AD_DIC_63X_Worm2b_042623.tif		3	0.447										3	0.447
2023-04-26	N2 (wildtype)	20	2	N2_20_AD_DIC_63X_Worm2b_042623.tif		4	0.536										4	0.536
2023-04-26	N2 (wildtype)	20	2	N2_20_AD_DIC_63X_Worm2b_042623.tif		5	0.524										5	0.524
2023-04-26	N2 (wildtype)	20	2	N2_20_AD_DIC_63X_Worm2b_042623.tif		6	0.529										6	0.529
2023-04-26	N2 (wildtype)	20	2	N2_20_AD_DIC_63X_Worm2b_042623.tif		7	0.392										7	0.392
2023-04-26	N2 (wildtype)	20	3	N2_20_AD_DIC_63X_Worm3a_042623.tif	5	1	0.897					N2_20_AD_DIC_63X_Worm3a_042623.tif	N2	20	5	n	1	0.897
2023-04-26	N2 (wildtype)	20	3	N2_20_AD_DIC_63X_Worm3b_042623.tif		2	0.528					N2_20_AD_DIC_63X_Worm3b_042623.tif					2	0.528
2023-04-26	N2 (wildtype)	20	3	N2_20_AD_DIC_63X_Worm3c_042623.tif		3	0.671					N2_20_AD_DIC_63X_Worm3c_042623.tif					3	0.671
2023-04-26	N2 (wildtype)	20	3	N2_20_AD_DIC_63X_Worm3c_042623.tif		4	0.591										4	0.591
2023-04-26	N2 (wildtype)	20	3	N2_20_AD_DIC_63X_Worm3c_042623.tif		5	0.562										5	0.562
2023-04-26	N2 (wildtype)	20	4	N2_20_AD_DIC_63X_Worm4a_otherarm_042623.tif	7	1	0.777					N2_20_AD_DIC_63X_Worm4a_otherarm_042623.tif	N2	20	7	n	1	0.777
2023-04-26	N2 (wildtype)	20	4	N2_20_AD_DIC_63X_Worm4b_otherarm_042623.tif		2	0.566					N2_20_AD_DIC_63X_Worm4b_otherarm_042623.tif					2	0.566
2023-04-26	N2 (wildtype)	20	4	N2_20_AD_DIC_63X_Worm4b_otherarm_042623.tif		3	0.483										3	0.483
2023-04-26	N2 (wildtype)	20	4	N2_20_AD_DIC_63X_Worm4b_otherarm_042623.tif		4	0.388										4	0.388
2023-04-26	N2 (wildtype)	20	4	N2_20_AD_DIC_63X_Worm4b_otherarm_042623.tif		5	0.451										5	0.451
2023-04-26	N2 (wildtype)	20	4	N2_20_AD_DIC_63X_Worm4b_otherarm_042623.tif		6	0.32										6	0.32
2023-04-26	N2 (wildtype)	20	4	N2_20_AD_DIC_63X_Worm4b_otherarm_042623.tif		7	0.254										7	0.254
2023-04-26	N2 (wildtype)	20	5	N2_20_AD_DIC_63X_Worm5a_042623.tif	7	1	0.538					N2_20_AD_DIC_63X_Worm5a_042623.tif	N2	20	7	n	1	0.538
2023-04-26	N2 (wildtype)	20	5	N2_20_AD_DIC_63X_Worm5b_042623.tif		2	0.552					N2_20_AD_DIC_63X_Worm5b_042623.tif					2	0.552
2023-04-26	N2 (wildtype)	20	5	N2_20_AD_DIC_63X_Worm5b_42624.tif		3	0.523					N2_20_AD_DIC_63X_Worm5b_42624.tif					3	0.523
2023-04-26	N2 (wildtype)	20	5	N2_20_AD_DIC_63X_Worm5b_42624.tif		4	0.448										4	0.448
2023-04-26	N2 (wildtype)	20	5	N2_20_AD_DIC_63X_Worm5b_42624.tif		5	0.46										5	0.46
2023-04-26	N2 (wildtype)	20	5	N2_20_AD_DIC_63X_Worm5b_42624.tif		6	0.461										6	0.461
2023-04-26	N2 (wildtype)	20	5	N2_20_AD_DIC_63X_Worm5b_42624.tif		7	0.308										7	0.308
2023-05-02	N2 (wildtype)	20	1	N2_20_AD_DIC_63X_Worm1a_050223.tif	6	1	0.543					N2_20_AD_DIC_63X_Worm1a_050223.tif	N2	20	6	n	1	0.543
2023-05-02	N2 (wildtype)	20	1	N2_20_AD_DIC_63X_Worm1b_050223.tif		2	0.73					N2_20_AD_DIC_63X_Worm1b_050223.tif					2	0.73
2023-05-02	N2 (wildtype)	20	1	N2_20_AD_DIC_63X_Worm1c_050223.tif		3	0.478					N2_20_AD_DIC_63X_Worm1c_050223.tif					3	0.478
2023-05-02	N2 (wildtype)	20	1	N2_20_AD_DIC_63X_Worm1c_050223.tif		4	0.443										4	0.443
2023-05-02	N2 (wildtype)	20	1	N2_20_AD_DIC_63X_Worm1c_050223.tif		5	0.394										5	0.394
2023-05-02	N2 (wildtype)	20	1	N2_20_AD_DIC_63X_Worm1c_050223.tif		6	0.455										6	0.455
2023-05-02	N2 (wildtype)	20	2	N2_20_AD_DIC_63X_Worm2a_050223.tif	7	1	0.422					N2_20_AD_DIC_63X_Worm2a_050223.tif	N2	20	7	n	1	0.422
2023-05-02	N2 (wildtype)	20	2	N2_20_AD_DIC_63X_Worm2b_050223.tif		2	0.458					N2_20_AD_DIC_63X_Worm2b_050223.tif					2	0.458
2023-05-02	N2 (wildtype)	20	2	N2_20_AD_DIC_63X_Worm2b_050223.tif		3	0.404										3	0.404
2023-05-02	N2 (wildtype)	20	2	N2_20_AD_DIC_63X_Worm2b_050223.tif		4	0.486										4	0.486
2023-05-02	N2 (wildtype)	20	2	N2_20_AD_DIC_63X_Worm2b_050223.tif		5	0.544										5	0.544
2023-05-02	N2 (wildtype)	20	2	N2_20_AD_DIC_63X_Worm2b_050223.tif		6	0.5										6	0.5
2023-05-02	N2 (wildtype)	20	2	N2_20_AD_DIC_63X_Worm2b_050223.tif		7	0.416										7	0.416
2023-05-02	N2 (wildtype)	20	3	N2_20_AD_DIC_63X_Worm3a_050223.tif	6	1	0.624					N2_20_AD_DIC_63X_Worm3a_050223.tif	N2	20	6	n	1	0.624
2023-05-02	N2 (wildtype)	20	3	N2_20_AD_DIC_63X_Worm3b_050223.tif		2	0.482					N2_20_AD_DIC_63X_Worm3b_050223.tif					2	0.482
2023-05-02	N2 (wildtype)	20	3	N2_20_AD_DIC_63X_Worm3b_050223.tif		3	0.415										3	0.415
2023-05-02	N2 (wildtype)	20	3	N2_20_AD_DIC_63X_Worm3b_050223.tif		4	0.478										4	0.478
2023-05-02	N2 (wildtype)	20	3	N2_20_AD_DIC_63X_Worm3b_050223.tif		5	0.507										5	0.507
2023-05-02	N2 (wildtype)	20	3	N2_20_AD_DIC_63X_Worm3b_050223.tif		6	0.5										6	0.5
2023-05-02	N2 (wildtype)	20	4	N2_20_AD_DIC_63X_Worm4a_050223.tif	9	1	0.85					N2_20_AD_DIC_63X_Worm4a_050223.tif	N2	20	9	n	1	0.85
2023-05-02	N2 (wildtype)	20	4	N2_20_AD_DIC_63X_Worm4b_050223.tif		2	0.738					N2_20_AD_DIC_63X_Worm4b_050223.tif					2	0.738
2023-05-02	N2 (wildtype)	20	4	N2_20_AD_DIC_63X_Worm4b_050223.tif		3	0.568										3	0.568
2023-05-02	N2 (wildtype)	20	4	N2_20_AD_DIC_63X_Worm4b_050223.tif		4	0.418										4	0.418
2023-05-02	N2 (wildtype)	20	4	N2_20_AD_DIC_63X_Worm4b_050223.tif		5	0.411										5	0.411
2023-05-02	N2 (wildtype)	20	4	N2_20_AD_DIC_63X_Worm4b_050223.tif		6	0.477										6	0.477
2023-05-02	N2 (wildtype)	20	4	N2_20_AD_DIC_63X_Worm4b_050223.tif		7	0.433										7	0.433
2023-05-02	N2 (wildtype)	20	4	N2_20_AD_DIC_63X_Worm4b_050223.tif		8	0.35										8	0.35
2023-05-02	N2 (wildtype)	20	4	N2_20_AD_DIC_63X_Worm4b_050223.tif		9	0.299										9	0.299
2023-05-02	N2 (wildtype)	20	5	N2_20_AD_DIC_63X_Worm5a_050223.tif	8	1	0.662					N2_20_AD_DIC_63X_Worm5a_050223.tif	N2	20	8	n	1	0.662
2023-05-02	N2 (wildtype)	20	5	N2_20_AD_DIC_63X_Worm5b_050223.tif		2	0.468					N2_20_AD_DIC_63X_Worm5b_050223.tif					2	0.468
2023-05-02	N2 (wildtype)	20	5	N2_20_AD_DIC_63X_Worm5b_050223.tif		3	0.455										3	0.455
2023-05-02	N2 (wildtype)	20	5	N2_20_AD_DIC_63X_Worm5b_050223.tif		4	0.454										4	0.454
2023-05-02	N2 (wildtype)	20	5	N2_20_AD_DIC_63X_Worm5b_050223.tif		5	0.512										5	0.512
2023-05-02	N2 (wildtype)	20	5	N2_20_AD_DIC_63X_Worm5b_050223.tif		6	0.422										6	0.422
2023-05-02	N2 (wildtype)	20	5	N2_20_AD_DIC_63X_Worm5b_050223.tif		7	0.431										7	0.431
2023-05-02	N2 (wildtype)	20	5	N2_20_AD_DIC_63X_Worm5b_050223.tif		8	0.354										8	0.354
2023-05-02	N2 (wildtype)	20	6	N2_20_AD_DIC_63X_Worm6a_050223.tif	8	1	0.534					N2_20_AD_DIC_63X_Worm6a_050223.tif	N2	20	8	n	1	0.534
2023-05-02	N2 (wildtype)	20	6	N2_20_AD_DIC_63X_Worm6b_050223.tif		2	0.326					N2_20_AD_DIC_63X_Worm6b_050223.tif					2	0.326
2023-05-02	N2 (wildtype)	20	6	N2_20_AD_DIC_63X_Worm6b_050223.tif		3	0.453										3	0.453
2023-05-02	N2 (wildtype)	20	6	N2_20_AD_DIC_63X_Worm6b_050223.tif		4	0.583										4	0.583
2023-05-02	N2 (wildtype)	20	6	N2_20_AD_DIC_63X_Worm6b_050223.tif		5	0.433										5	0.433
2023-05-02	N2 (wildtype)	20	6	N2_20_AD_DIC_63X_Worm6b_050223.tif		6	0.478										6	0.478
2023-05-02	N2 (wildtype)	20	6	N2_20_AD_DIC_63X_Worm6b_050223.tif		7	0.382										7	0.382
2023-05-02	N2 (wildtype)	20	6	N2_20_AD_DIC_63X_Worm6b_050223.tif		8	0.336										8	0.336
2023-03-09	N2 (wildtype)	26	1	N2_26_AD_DIC_60X_Worm1a_030923.tif	6	1	0.851
2023-03-09	N2 (wildtype)	26	1	N2_26_AD_DIC_60X_Worm1b_030923.tif		2	0.587
2023-03-09	N2 (wildtype)	26	1	N2_26_AD_DIC_60X_Worm1c_030923.tif		3	0.85
2023-03-09	N2 (wildtype)	26	1	N2_26_AD_DIC_60X_Worm1c_030923.tif		4	0.606
2023-03-09	N2 (wildtype)	26	1	N2_26_AD_DIC_60X_Worm1c_030923.tif		5	0.348
2023-03-09	N2 (wildtype)	26	1	N2_26_AD_DIC_60X_Worm1c_030923.tif		6	0.654
2023-03-09	N2 (wildtype)	26	2	N2_26_AD_DIC_60X_Worm2a_030923.tif	6	1	0.899
2023-03-09	N2 (wildtype)	26	2	N2_26_AD_DIC_60X_Worm2b_030923.tif		2	0.651
2023-03-09	N2 (wildtype)	26	2	N2_26_AD_DIC_60X_Worm2c_030923.tif		3	0.664
2023-03-09	N2 (wildtype)	26	2	N2_26_AD_DIC_60X_Worm2c_030923.tif		4	0.566
2023-03-09	N2 (wildtype)	26	2	N2_26_AD_DIC_60X_Worm2c_030923.tif		5	0.566
2023-03-09	N2 (wildtype)	26	2	N2_26_AD_DIC_60X_Worm2c_030923.tif		6	0.504
2023-03-09	N2 (wildtype)	26	3	N2_26_AD_DIC_60X_Worm3a_030923.tif	6	1	0.806
2023-03-09	N2 (wildtype)	26	3	N2_26_AD_DIC_60X_Worm3b_030923.tif		2	0.589
2023-03-09	N2 (wildtype)	26	3	N2_26_AD_DIC_60X_Worm3b_030923.tif		3	0.422
2023-03-09	N2 (wildtype)	26	3	N2_26_AD_DIC_60X_Worm3b_030923.tif		4	0.531
2023-03-09	N2 (wildtype)	26	3	N2_26_AD_DIC_60X_Worm3b_030923.tif		5	0.478
2023-03-09	N2 (wildtype)	26	3	N2_26_AD_DIC_60X_Worm3b_030923.tif
2023-03-09	N2 (wildtype)	26	3	N2_26_AD_DIC_60X_Worm3b_030923.tif		6	0.583
2023-03-09	N2 (wildtype)	26	4	N2_26_AD_DIC_60X_Worm4a_030923.tif	7	1	1.096
2023-03-09	N2 (wildtype)	26	4	N2_26_AD_DIC_60X_Worm4b_030923.tif		2	0.611
2023-03-09	N2 (wildtype)	26	4	N2_26_AD_DIC_60X_Worm4b_030923.tif		3	0.574
2023-03-09	N2 (wildtype)	26	4	N2_26_AD_DIC_60X_Worm4b_030923.tif		4	0.668
2023-03-09	N2 (wildtype)	26	4	N2_26_AD_DIC_60X_Worm4b_030923.tif		5	0.566
2023-03-09	N2 (wildtype)	26	4	N2_26_AD_DIC_60X_Worm4b_030923.tif		6	0.674
2023-03-09	N2 (wildtype)	26	4	N2_26_AD_DIC_60X_Worm4b_030923.tif		7	0.496
2023-03-09	N2 (wildtype)	26	5	N2_26_AD_DIC_60X_Worm5a_030923.tif	3	1	0.81
2023-03-09	N2 (wildtype)	26	5	N2_26_AD_DIC_60X_Worm5a_030923.tif		2	0.896
2023-03-09	N2 (wildtype)	26	5	N2_26_AD_DIC_60X_Worm5a_030923.tif		3	0.563
2023-03-09	N2 (wildtype)	26	6	N2_26_AD_DIC_60X_Worm6a_030923.tif	6	1	1.024
2023-03-09	N2 (wildtype)	26	6	N2_26_AD_DIC_60X_Worm6b_030923.tif		2	0.542
2023-03-09	N2 (wildtype)	26	6	N2_26_AD_DIC_60X_Worm6b_030923.tif		3	0.53
2023-03-09	N2 (wildtype)	26	6	N2_26_AD_DIC_60X_Worm6b_030923.tif		4	0.499
2023-03-09	N2 (wildtype)	26	6	N2_26_AD_DIC_60X_Worm6b_030923.tif		5	0.503
2023-03-09	N2 (wildtype)	26	6	N2_26_AD_DIC_60X_Worm6b_030923.tif		6	0.653
2023-03-14	N2 (wildtype)	26	1	N2_26_AD_DIC_60X_Worm1a_031423.tif	8	1	0.698
2023-03-14	N2 (wildtype)	26	1	N2_26_AD_DIC_60X_Worm1b_031423.tif		2	0.51
2023-03-14	N2 (wildtype)	26	1	N2_26_AD_DIC_60X_Worm1c_031423.tif		3	0.473
2023-03-14	N2 (wildtype)	26	1	N2_26_AD_DIC_60X_Worm1c_031423.tif		4	0.542
2023-03-14	N2 (wildtype)	26	1	N2_26_AD_DIC_60X_Worm1c_031423.tif		5	0.552
2023-03-14	N2 (wildtype)	26	1	N2_26_AD_DIC_60X_Worm1c_031423.tif		6	0.544
2023-03-14	N2 (wildtype)	26	1	N2_26_AD_DIC_60X_Worm1c_031423.tif		7	0.518
2023-03-14	N2 (wildtype)	26	1	N2_26_AD_DIC_60X_Worm1c_031423.tif		8	0.47
2023-03-14	N2 (wildtype)	26	2	N2_26_AD_DIC_60X_Worm2a_031423.tif	8	1	0.722
2023-03-14	N2 (wildtype)	26	2	N2_26_AD_DIC_60X_Worm2b_031423.tif		2	0.521
2023-03-14	N2 (wildtype)	26	2	N2_26_AD_DIC_60X_Worm2c_031423.tif		3	0.601
2023-03-14	N2 (wildtype)	26	2	N2_26_AD_DIC_60X_Worm2c_031423.tif		4	0.552
2023-03-14	N2 (wildtype)	26	2	N2_26_AD_DIC_60X_Worm2c_031423.tif		5	0.488
2023-03-14	N2 (wildtype)	26	2	N2_26_AD_DIC_60X_Worm2c_031423.tif		6	0.23
2023-03-14	N2 (wildtype)	26	2	N2_26_AD_DIC_60X_Worm2c_031423.tif		7	0.352
2023-03-14	N2 (wildtype)	26	2	N2_26_AD_DIC_60X_Worm2c_031423.tif		8	0.433
2023-03-14	N2 (wildtype)	26	3	N2_26_AD_DIC_60X_Worm3a_031423.tif	7	1	0.643
2023-03-14	N2 (wildtype)	26	3	N2_26_AD_DIC_60X_Worm3b_031423.tif		2	0.427
2023-03-14	N2 (wildtype)	26	3	N2_26_AD_DIC_60X_Worm3b_031423.tif		3	0.511
2023-03-14	N2 (wildtype)	26	3	N2_26_AD_DIC_60X_Worm3b_031423.tif		4	0.475
2023-03-14	N2 (wildtype)	26	3	N2_26_AD_DIC_60X_Worm3b_031423.tif		5	0.525
2023-03-14	N2 (wildtype)	26	3	N2_26_AD_DIC_60X_Worm3b_031423.tif		6	0.503
2023-03-14	N2 (wildtype)	26	3	N2_26_AD_DIC_60X_Worm3b_031423.tif		7	0.57
2023-03-14	N2 (wildtype)	26	4	N2_26_AD_DIC_60X_Worm4a_031423.tif	6	1	0.932
2023-03-14	N2 (wildtype)	26	4	N2_26_AD_DIC_60X_Worm4b_031423.tif		2	0.674
2023-03-14	N2 (wildtype)	26	4	N2_26_AD_DIC_60X_Worm4c_031423.tif		3	0.508
2023-03-14	N2 (wildtype)	26	4	N2_26_AD_DIC_60X_Worm4c_031423.tif		4	0.604
2023-03-14	N2 (wildtype)	26	4	N2_26_AD_DIC_60X_Worm4c_031423.tif		5	0.485
2023-03-14	N2 (wildtype)	26	4	N2_26_AD_DIC_60X_Worm4c_031423.tif		6	0.49
2023-03-14	N2 (wildtype)	26	5	N2_26_AD_DIC_60X_Worm5a_031423.tif	6	1	0.661
2023-03-14	N2 (wildtype)	26	5	N2_26_AD_DIC_60X_Worm5b_031423.tif		2	0.58
2023-03-14	N2 (wildtype)	26	5	N2_26_AD_DIC_60X_Worm5c_031423.tif		3	0.61
2023-03-14	N2 (wildtype)	26	5	N2_26_AD_DIC_60X_Worm5c_031423.tif		4	0.658
2023-03-14	N2 (wildtype)	26	5	N2_26_AD_DIC_60X_Worm5c_031423.tif		5	0.405
2023-03-14	N2 (wildtype)	26	5	N2_26_AD_DIC_60X_Worm5c_031423.tif		6	0.309
2023-03-14	N2 (wildtype)	26	6	N2_26_AD_DIC_60X_Worm6a_031423.tif	7	1	0.779
2023-03-14	N2 (wildtype)	26	6	N2_26_AD_DIC_60X_Worm6b_031423.tif		2	0.466
2023-03-14	N2 (wildtype)	26	6	N2_26_AD_DIC_60X_Worm6c_031423.tif		3	0.478
2023-03-14	N2 (wildtype)	26	6	N2_26_AD_DIC_60X_Worm6c_031423.tif		4	0.634
2023-03-14	N2 (wildtype)	26	6	N2_26_AD_DIC_60X_Worm6c_031423.tif		5	0.604
2023-03-14	N2 (wildtype)	26	6	N2_26_AD_DIC_60X_Worm6c_031423.tif		6	0.579
2023-03-14	N2 (wildtype)	26	6	N2_26_AD_DIC_60X_Worm6c_031423.tif		7	0.362
2023-03-22	N2 (wildtype)	26	1	N2_26_AD_DIC_63X_Worm1a_032223.tif	8	1	0.761
2023-03-22	N2 (wildtype)	26	1	N2_26_AD_DIC_63X_Worm1b_032223.tif		2	0.617
2023-03-22	N2 (wildtype)	26	1	N2_26_AD_DIC_63X_Worm1b_032223.tif		3	0.61
2023-03-22	N2 (wildtype)	26	1	N2_26_AD_DIC_63X_Worm1b_032223.tif		4	0.649
2023-03-22	N2 (wildtype)	26	1	N2_26_AD_DIC_63X_Worm1b_032223.tif		5	0.617
2023-03-22	N2 (wildtype)	26	1	N2_26_AD_DIC_63X_Worm1b_032223.tif		6	0.742
2023-03-22	N2 (wildtype)	26	1	N2_26_AD_DIC_63X_Worm1b_032223.tif		7	0.732
2023-03-22	N2 (wildtype)	26	1	N2_26_AD_DIC_63X_Worm1b_032223.tif		8	0.64
2023-03-22	N2 (wildtype)	26	2	N2_26_AD_DIC_63X_Worm2a_032223.tif	7	1	0.771
2023-03-22	N2 (wildtype)	26	2	N2_26_AD_DIC_63X_Worm2b_032223.tif		2	0.586
2023-03-22	N2 (wildtype)	26	2	N2_26_AD_DIC_63X_Worm2b_032223.tif		3	0.454
2023-03-22	N2 (wildtype)	26	2	N2_26_AD_DIC_63X_Worm2b_032223.tif		4	0.546
2023-03-22	N2 (wildtype)	26	2	N2_26_AD_DIC_63X_Worm2b_032223.tif		5	0.643
2023-03-22	N2 (wildtype)	26	2	N2_26_AD_DIC_63X_Worm2b_032223.tif		6	0.487
2023-03-22	N2 (wildtype)	26	2	N2_26_AD_DIC_63X_Worm2b_032223.tif		7	0.374
2023-03-22	N2 (wildtype)	26	3	N2_26_AD_DIC_63X_Worm3a_032223.tif	6	1	0.479
2023-03-22	N2 (wildtype)	26	3	N2_26_AD_DIC_63X_Worm3b_032223.tif		2	0.759
2023-03-22	N2 (wildtype)	26	3	N2_26_AD_DIC_63X_Worm3b_032223.tif		3	0.599
2023-03-22	N2 (wildtype)	26	3	N2_26_AD_DIC_63X_Worm3b_032223.tif		4	0.741
2023-03-22	N2 (wildtype)	26	3	N2_26_AD_DIC_63X_Worm3b_032223.tif		5	0.63
2023-03-22	N2 (wildtype)	26	3	N2_26_AD_DIC_63X_Worm3b_032223.tif		6	0.742
2023-03-22	N2 (wildtype)	26	4	N2_26_AD_DIC_63X_Worm4a_032223.tif	7	1	0.7
2023-03-22	N2 (wildtype)	26	4	N2_26_AD_DIC_63X_Worm4b_032223.tif		2	0.597
2023-03-22	N2 (wildtype)	26	4	N2_26_AD_DIC_63X_Worm4b_032223.tif		3	0.622
2023-03-22	N2 (wildtype)	26	4	N2_26_AD_DIC_63X_Worm4b_032223.tif		4	0.643
2023-03-22	N2 (wildtype)	26	4	N2_26_AD_DIC_63X_Worm4b_032223.tif		5	0.598
2023-03-22	N2 (wildtype)	26	4	N2_26_AD_DIC_63X_Worm4b_032223.tif		6	0.592
2023-03-22	N2 (wildtype)	26	4	N2_26_AD_DIC_63X_Worm4b_032223.tif		7	0.618
2023-03-22	N2 (wildtype)	26	5	N2_26_AD_DIC_63X_Worm5a_032223.tif	7	1	0.818
2023-03-22	N2 (wildtype)	26	5	N2_26_AD_DIC_63X_Worm5b_032223.tif		2	0.565
2023-03-22	N2 (wildtype)	26	5	N2_26_AD_DIC_63X_Worm5b_032223.tif		3	0.538
2023-03-22	N2 (wildtype)	26	5	N2_26_AD_DIC_63X_Worm5b_032223.tif		4	0.597
2023-03-22	N2 (wildtype)	26	5	N2_26_AD_DIC_63X_Worm5b_032223.tif		5	0.582
2023-03-22	N2 (wildtype)	26	5	N2_26_AD_DIC_63X_Worm5b_032223.tif		6	0.627
2023-03-22	N2 (wildtype)	26	5	N2_26_AD_DIC_63X_Worm5b_032223.tif		7	0.498
2023-03-08	MT10430 (lin-35(n745))	20	1	MT10430_LIN-35_20_AD_DIC_63X_Worm1a_030823.tif	4	1	0.817
2023-03-08	MT10430 (lin-35(n745))	20	1	MT10430_LIN-35_20_AD_DIC_63X_Worm1B_030823.tif		2	0.618
2023-03-08	MT10430 (lin-35(n745))	20	1	MT10430_LIN-35_20_AD_DIC_63X_Worm1B_030823.tif		3	0.531
2023-03-08	MT10430 (lin-35(n745))	20	1	MT10430_LIN-35_20_AD_DIC_63X_Worm1B_030823.tif		4	0.283
2023-03-08	MT10430 (lin-35(n745))	20	2	MT10430_LIN-35_20_AD_DIC_63X_Worm2a_030823.tif	4	1	0.51
2023-03-08	MT10430 (lin-35(n745))	20	2	MT10430_LIN-35_20_AD_DIC_63X_Worm2B_030823.tif		2	0.503
2023-03-08	MT10430 (lin-35(n745))	20	2	MT10430_LIN-35_20_AD_DIC_63X_Worm2B_030823.tif		3	0.394
2023-03-08	MT10430 (lin-35(n745))	20	2	MT10430_LIN-35_20_AD_DIC_63X_Worm2B_030823.tif		4	0.243
2023-03-08	MT10430 (lin-35(n745))	20	3	MT10430_LIN-35_20_AD_DIC_63X_Worm3a_030823.tif	5	1	0.654
2023-03-08	MT10430 (lin-35(n745))	20	3	MT10430_LIN-35_20_AD_DIC_63X_Worm3B_030823.tif		2	0.566
2023-03-08	MT10430 (lin-35(n745))	20	3	MT10430_LIN-35_20_AD_DIC_63X_Worm3B_030823.tif		3	0.355
2023-03-08	MT10430 (lin-35(n745))	20	3	MT10430_LIN-35_20_AD_DIC_63X_Worm3B_030823.tif		4	0.437
2023-03-08	MT10430 (lin-35(n745))	20	3	MT10430_LIN-35_20_AD_DIC_63X_Worm3B_030823.tif		5	0.41
2023-03-08	MT10430 (lin-35(n745))	20	4	MT10430_LIN-35_20_AD_DIC_63X_Worm4a_030823.tif	3	1	1.036
2023-03-08	MT10430 (lin-35(n745))	20	4	MT10430_LIN-35_20_AD_DIC_63X_Worm4b_030823.tif		2	0.664
2023-03-08	MT10430 (lin-35(n745))	20	4	MT10430_LIN-35_20_AD_DIC_63X_Worm4b_030823.tif		3	0.613
2023-03-08	MT10430 (lin-35(n745))	20	5	MT10430_LIN-35_20_AD_DIC_63X_Worm5a_030823.tif	8	1	0.612
2023-03-08	MT10430 (lin-35(n745))	20	5	MT10430_LIN-35_20_AD_DIC_63X_Worm5b_030823.tif		2	0.472
2023-03-08	MT10430 (lin-35(n745))	20	5	MT10430_LIN-35_20_AD_DIC_63X_Worm5b_030823.tif		3	0.44
2023-03-08	MT10430 (lin-35(n745))	20	5	MT10430_LIN-35_20_AD_DIC_63X_Worm5b_030823.tif		4	0.336
2023-03-08	MT10430 (lin-35(n745))	20	5	MT10430_LIN-35_20_AD_DIC_63X_Worm5b_030823.tif		5	0.079
2023-03-08	MT10430 (lin-35(n745))	20	5	MT10430_LIN-35_20_AD_DIC_63X_Worm5b_030823.tif		6	0.143
2023-03-08	MT10430 (lin-35(n745))	20	5	MT10430_LIN-35_20_AD_DIC_63X_Worm5b_030823.tif		7	0.11
2023-03-08	MT10430 (lin-35(n745))	20	5	MT10430_LIN-35_20_AD_DIC_63X_Worm5b_030823.tif		8	0.064
2021-09-08	MT10430 (lin-35(n745))	20	1	lin35_AD_20_DIC_60_worm1a_9082021	5	1	0.656
2021-09-08	MT10430 (lin-35(n745))	20	1	lin35_AD_20_DIC_60_worm1a_9082021		2	0.569
2021-09-08	MT10430 (lin-35(n745))	20	1	lin35_AD_20_DIC_60_worm1a_9082021		3	0.494
2021-09-08	MT10430 (lin-35(n745))	20	1	lin35_AD_20_DIC_60_worm1b_9082021		4	0.433
2021-09-08	MT10430 (lin-35(n745))	20	1	lin35_AD_20_DIC_60_worm1b_9082021		5	0.29
2021-09-08	MT10430 (lin-35(n745))	20	2	lin35_AD_20_DIC_60_worm2a_9082021	5	1	0.543
2021-09-08	MT10430 (lin-35(n745))	20	2	lin35_AD_20_DIC_60_worm2a_9082021		2	0.535
2021-09-08	MT10430 (lin-35(n745))	20	2	lin35_AD_20_DIC_60_worm2a_9082021		3	0.42
2021-09-08	MT10430 (lin-35(n745))	20	2	lin35_AD_20_DIC_60_worm2a_9082021		4	0.322
2021-09-08	MT10430 (lin-35(n745))	20	2	lin35_AD_20_DIC_60_worm2a_9082021		5	0.206
2021-09-08	MT10430 (lin-35(n745))	20	4	lin35_AD_20_DIC_60_worm4a_9082021	5	1	0.646
2021-09-08	MT10430 (lin-35(n745))	20	4	lin35_AD_20_DIC_60_worm4a_9082021		2	0.46
2021-09-08	MT10430 (lin-35(n745))	20	4	lin35_AD_20_DIC_60_worm4b_9082021		3	0.548
2021-09-08	MT10430 (lin-35(n745))	20	4	lin35_AD_20_DIC_60_worm4b_9082021		4	0.264
2021-09-08	MT10430 (lin-35(n745))	20	4	lin35_AD_20_DIC_60_worm4b_9082021		5	0.19
2021-09-08	MT10430 (lin-35(n745))	20	5	lin35_AD_20_DIC_60_worm5a_9082021	4	1	1.066
2021-09-08	MT10430 (lin-35(n745))	20	5	lin35_AD_20_DIC_60_worm5b_9082021		2	0.636
2021-09-08	MT10430 (lin-35(n745))	20	5	lin35_AD_20_DIC_60_worm5b_9082021		3	0.429
2021-09-08	MT10430 (lin-35(n745))	20	5	lin35_AD_20_DIC_60_worm5b_9082021		4	0.318
2021-09-08	MT10430 (lin-35(n745))	20	6	lin35_AD_20_DIC_60_worm6a_9082021	4	1	0.637
2021-09-08	MT10430 (lin-35(n745))	20	6	lin35_AD_20_DIC_60_worm6a_9082021		2	0.462
2021-09-08	MT10430 (lin-35(n745))	20	6	lin35_AD_20_DIC_60_worm6a_9082021		3	0.311
2021-09-08	MT10430 (lin-35(n745))	20	6	lin35_AD_20_DIC_60_worm6a_9082021		4	0.292
2021-09-15	MT10430 (lin-35(n745))	20	1	lin35_AD_20_DIC_60_worm1a_9152021	3	1	0.689
2021-09-15	MT10430 (lin-35(n745))	20	1	lin35_AD_20_DIC_60_worm1b_9152021		2	0.546
2021-09-15	MT10430 (lin-35(n745))	20	1	lin35_AD_20_DIC_60_worm1b_9152021		3	0.247
2021-09-15	MT10430 (lin-35(n745))	20	2	lin35_AD_20_DIC_60_worm2a_9152021	3	1	0.779
2021-09-15	MT10430 (lin-35(n745))	20	2	lin35_AD_20_DIC_60_worm2a_9152021		2	0.431
2021-09-15	MT10430 (lin-35(n745))	20	2	lin35_AD_20_DIC_60_worm2a_9152021		3	0.263
2021-09-15	MT10430 (lin-35(n745))	20	3	lin35_AD_20_DIC_60_worm3b_9152021	5	1	0.517
2021-09-15	MT10430 (lin-35(n745))	20	3	lin35_AD_20_DIC_60_worm3b_9152021		2	0.455
2021-09-15	MT10430 (lin-35(n745))	20	3	lin35_AD_20_DIC_60_worm3b_9152021		3	0.432
2021-09-15	MT10430 (lin-35(n745))	20	3	lin35_AD_20_DIC_60_worm3b_9152021		4	0.386
2021-09-15	MT10430 (lin-35(n745))	20	3	lin35_AD_20_DIC_60_worm3b_9152021		5	0.284
2021-09-15	MT10430 (lin-35(n745))	20	4	lin35_AD_20_DIC_60_worm4a_9152021	4	1	0.768
2021-09-15	MT10430 (lin-35(n745))	20	4	lin35_AD_20_DIC_60_worm4a_9152021		2	0.451
2021-09-15	MT10430 (lin-35(n745))	20	4	lin35_AD_20_DIC_60_worm4a_9152021		3	0.387
2021-09-15	MT10430 (lin-35(n745))	20	4	lin35_AD_20_DIC_60_worm4a_9152021		4	0.247
2021-09-15	MT10430 (lin-35(n745))	20	5	lin35_AD_20_DIC_60_worm5a_9152021	2	1	0.398
2021-09-15	MT10430 (lin-35(n745))	20	5	lin35_AD_20_DIC_60_worm5a_9152021		2	0.204
2021-09-21	MT10430 (lin-35(n745))	20	1	lin35_AD_20_DIC_60_worm1a_9212021	6	1	0.508
2021-09-21	MT10430 (lin-35(n745))	20	1	lin35_AD_20_DIC_60_worm1a_9212021		2	0.438
2021-09-21	MT10430 (lin-35(n745))	20	1	lin35_AD_20_DIC_60_worm1a_9212021		3	0.611
2021-09-21	MT10430 (lin-35(n745))	20	1	lin35_AD_20_DIC_60_worm1a_9212021		4	0.469
2021-09-21	MT10430 (lin-35(n745))	20	1	lin35_AD_20_DIC_60_worm1a_9212021		5	0.466
2021-09-21	MT10430 (lin-35(n745))	20	1	lin35_AD_20_DIC_60_worm1b_9212021		6	0.416
2021-09-21	MT10430 (lin-35(n745))	20	2	lin35_AD_20_DIC_60_worm2a_9212021	4	1	0.428
2021-09-21	MT10430 (lin-35(n745))	20	2	lin35_AD_20_DIC_60_worm2a_9212021		2	0.36
2021-09-21	MT10430 (lin-35(n745))	20	2	lin35_AD_20_DIC_60_worm2a_9212021		3	0.44
2021-09-21	MT10430 (lin-35(n745))	20	2	lin35_AD_20_DIC_60_worm2a_9212021		4	0.256
2021-09-21	MT10430 (lin-35(n745))	20	3	lin35_AD_20_DIC_60_worm3a_9212021	4	1	0.668
2021-09-21	MT10430 (lin-35(n745))	20	3	lin35_AD_20_DIC_60_worm3a_9212021		2	0.547
2021-09-21	MT10430 (lin-35(n745))	20	3	lin35_AD_20_DIC_60_worm3a_9212021		3	0.287
2021-09-21	MT10430 (lin-35(n745))	20	3	lin35_AD_20_DIC_60_worm3a_9212021		4	0.455
2021-09-21	MT10430 (lin-35(n745))	20	4	lin35_AD_20_DIC_60_worm4a_9212021	6	1	0.53
2021-09-21	MT10430 (lin-35(n745))	20	4	lin35_AD_20_DIC_60_worm4a_9212021		2	0.318
2021-09-21	MT10430 (lin-35(n745))	20	4	lin35_AD_20_DIC_60_worm4a_9212021		3	0.635
2021-09-21	MT10430 (lin-35(n745))	20	4	lin35_AD_20_DIC_60_worm4b_9212021		4	0.409
2021-09-21	MT10430 (lin-35(n745))	20	4	lin35_AD_20_DIC_60_worm4b_9212021		5	0.379
2021-09-21	MT10430 (lin-35(n745))	20	4	lin35_AD_20_DIC_60_worm4b_9212021		6	0.32
2021-09-21	MT10430 (lin-35(n745))	20	5	lin35_AD_20_DIC_60_worm5a_9212021	5	1	0.587
2021-09-21	MT10430 (lin-35(n745))	20	5	lin35_AD_20_DIC_60_worm5a_9212021		2	0.338
2021-09-21	MT10430 (lin-35(n745))	20	5	lin35_AD_20_DIC_60_worm5a_9212021		3	0.403
2021-09-21	MT10430 (lin-35(n745))	20	5	lin35_AD_20_DIC_60_worm5a_9212021		4	0.39
2021-09-21	MT10430 (lin-35(n745))	20	5	lin35_AD_20_DIC_60_worm5a_9212021		5	0.276
2023-03-09	MT10430 (lin-35(n745))	26	1	MT10430_LIN-35_26_AD_DIC_60X_Worm1a_030923.tif	3	1	0.679
2023-03-09	MT10430 (lin-35(n745))	26	1	MT10430_LIN-35_26_AD_DIC_60X_Worm1b_030923.tif		2	0.299
2023-03-09	MT10430 (lin-35(n745))	26	1	MT10430_LIN-35_26_AD_DIC_60X_Worm1b_030923.tif		3	0.157
2023-03-09	MT10430 (lin-35(n745))	26	2	MT10430_LIN-35_26_AD_DIC_60X_Worm2a_030923.tif	4	1	0.651
2023-03-09	MT10430 (lin-35(n745))	26	2	MT10430_LIN-35_26_AD_DIC_60X_Worm2b_030923.tif		2	0.541
2023-03-09	MT10430 (lin-35(n745))	26	2	MT10430_LIN-35_26_AD_DIC_60X_Worm2b_030923.tif		3	0.534
2023-03-09	MT10430 (lin-35(n745))	26	2	MT10430_LIN-35_26_AD_DIC_60X_Worm2b_030923.tif		4	0.501
2023-03-09	MT10430 (lin-35(n745))	26	3	MT10430_LIN-35_26_AD_DIC_60X_Worm3a_030923.tif	4	1	0.672
2023-03-09	MT10430 (lin-35(n745))	26	3	MT10430_LIN-35_26_AD_DIC_60X_Worm3b_030923.tif		2	0.591
2023-03-09	MT10430 (lin-35(n745))	26	3	MT10430_LIN-35_26_AD_DIC_60X_Worm3b_030923.tif		3	0.426
2023-03-09	MT10430 (lin-35(n745))	26	3	MT10430_LIN-35_26_AD_DIC_60X_Worm3b_030923.tif		4	0.268
2023-03-09	MT10430 (lin-35(n745))	26	4	MT10430_LIN-35_26_AD_DIC_60X_Worm4a_030923.tif	4	1	0.547
2023-03-09	MT10430 (lin-35(n745))	26	4	MT10430_LIN-35_26_AD_DIC_60X_Worm4a_030923.tif		2	0.673
2023-03-09	MT10430 (lin-35(n745))	26	4	MT10430_LIN-35_26_AD_DIC_60X_Worm4a_030923.tif		3	0.509
2023-03-09	MT10430 (lin-35(n745))	26	4	MT10430_LIN-35_26_AD_DIC_60X_Worm4a_030923.tif		4	0.326
2023-03-09	MT10430 (lin-35(n745))	26	5	MT10430_LIN-35_26_AD_DIC_60X_Worm5a_030923.tif	4	1	0.685
2023-03-09	MT10430 (lin-35(n745))	26	5	MT10430_LIN-35_26_AD_DIC_60X_Worm5b_030923.tif		2	0.57
2023-03-09	MT10430 (lin-35(n745))	26	5	MT10430_LIN-35_26_AD_DIC_60X_Worm5b_030923.tif		3	0.424
2023-03-09	MT10430 (lin-35(n745))	26	5	MT10430_LIN-35_26_AD_DIC_60X_Worm5b_030923.tif		4	0.506
2023-03-09	MT10430 (lin-35(n745))	26	6	MT10430_LIN-35_26_AD_DIC_60X_Worm6a_030923.tif	3	1	0.62
2023-03-09	MT10430 (lin-35(n745))	26	6	MT10430_LIN-35_26_AD_DIC_60X_Worm6b_030923.tif		2	0.605
2023-03-09	MT10430 (lin-35(n745))	26	6	MT10430_LIN-35_26_AD_DIC_60X_Worm6b_030923.tif		3	0.337
2021-09-08	MT10430 (lin-35(n745))	26	1	lin35_AD_26_DIC_60_worm1a_09082021	3	1	0.824
2021-09-08	MT10430 (lin-35(n745))	26	1	lin35_AD_26_DIC_60_worm1b_09082021		2	0.515
2021-09-08	MT10430 (lin-35(n745))	26	1	lin35_AD_26_DIC_60_worm1b_09082021		3	0.553
2021-09-08	MT10430 (lin-35(n745))	26	2	lin35_AD_26_DIC_60_worm2a_09082021	5	1	1.097
2021-09-08	MT10430 (lin-35(n745))	26	2	lin35_AD_26_DIC_60_worm2a_09082021		2	0.77
2021-09-08	MT10430 (lin-35(n745))	26	2	lin35_AD_26_DIC_60_worm2a_09082021		3	0.323
2021-09-08	MT10430 (lin-35(n745))	26	2	lin35_AD_26_DIC_60_worm2b_09082021		4	0.352
2021-09-08	MT10430 (lin-35(n745))	26	2	lin35_AD_26_DIC_60_worm2b_09082021		5	0.212
2021-09-08	MT10430 (lin-35(n745))	26	4	lin35_AD_26_DIC_60_worm4a_09082021	3	1	0.73
2021-09-08	MT10430 (lin-35(n745))	26	4	lin35_AD_26_DIC_60_worm4a_09082021		2	0.774
2021-09-08	MT10430 (lin-35(n745))	26	4	lin35_AD_26_DIC_60_worm4a_09082021		3	0.302
2021-09-08	MT10430 (lin-35(n745))	26	5	lin35_AD_26_DIC_60_worm5a_09082021	3	1	0.562
2021-09-08	MT10430 (lin-35(n745))	26	5	lin35_AD_26_DIC_60_worm5a_09082021		2	0.645
2021-09-08	MT10430 (lin-35(n745))	26	5	lin35_AD_26_DIC_60_worm5a_09082021		3	0.705
2021-09-08	MT10430 (lin-35(n745))	26	6	lin35_AD_26_DIC_60_worm6a_09082021	3	1	0.718
2021-09-08	MT10430 (lin-35(n745))	26	6	lin35_AD_26_DIC_60_worm6a_09082021		2	0.43
2021-09-08	MT10430 (lin-35(n745))	26	6	lin35_AD_26_DIC_60_worm6a_09082021		3	0.779
2021-09-15	MT10430 (lin-35(n745))	26	1	lin35_AD_26_DIC_60_worm1a_9152021	2	1	0.548
2021-09-15	MT10430 (lin-35(n745))	26	1	lin35_AD_26_DIC_60_worm1b_9152021		2	0.45
2021-09-15	MT10430 (lin-35(n745))	26	2	lin35_AD_26_DIC_60_worm2a_9152021	2	1	0.448
2021-09-15	MT10430 (lin-35(n745))	26	2	lin35_AD_26_DIC_60_worm2a_9152021		2	0.344
2021-09-15	MT10430 (lin-35(n745))	26	3	lin35_AD_26_DIC_60_worm3a_9152021	2	1	0.605
2021-09-15	MT10430 (lin-35(n745))	26	3	lin35_AD_26_DIC_60_worm3a_9152021		2	0.419
2021-09-15	MT10430 (lin-35(n745))	26	4	lin35_AD_26_DIC_60_worm4a_9152021	1	1	0.46
2021-09-15	MT10430 (lin-35(n745))	26	5	lin35_AD_26_DIC_60_worm5a_9152021	2	1	0.79
2021-09-15	MT10430 (lin-35(n745))	26	5	lin35_AD_26_DIC_60_worm5a_9152021		2	0.71
2021-09-15	MT10430 (lin-35(n745))	26	6	lin35_AD_26_DIC_60_worm6a_9152021	5	1	0.701
2021-09-15	MT10430 (lin-35(n745))	26	6	lin35_AD_26_DIC_60_worm6a_9152021		2	0.631
2021-09-15	MT10430 (lin-35(n745))	26	6	lin35_AD_26_DIC_60_worm6a_9152021		3	0.606
2021-09-15	MT10430 (lin-35(n745))	26	6	lin35_AD_26_DIC_60_worm6b_9152021		4	0.574
2021-09-15	MT10430 (lin-35(n745))	26	6	lin35_AD_26_DIC_60_worm6b_9152021		5	0.414
2021-09-21	MT10430 (lin-35(n745))	26	1	lin35_AD_26_DIC_60_worm1a_9212021	2	1	0.505
2021-09-21	MT10430 (lin-35(n745))	26	1	lin35_AD_26_DIC_60_worm1a_9212021		2	0.547
2021-09-25	MT10430 (lin-35(n745))	26	2	lin35_AD_26_DIC_60_worm2a_9212021	4	1	0.866
2021-09-25	MT10430 (lin-35(n745))	26	2	lin35_AD_26_DIC_60_worm2b_9212021		2	1.011
2021-09-25	MT10430 (lin-35(n745))	26	2	lin35_AD_26_DIC_60_worm2b_9212021		3	0.431
2021-09-21	MT10430 (lin-35(n745))	26	2	lin35_AD_26_DIC_60_worm2b_9212021		4	0.227
2021-09-21	MT10430 (lin-35(n745))	26	3	lin35_AD_26_DIC_60_worm3a_9212028	4	1	0.498
2021-09-21	MT10430 (lin-35(n745))	26	3	lin35_AD_26_DIC_60_worm3a_9212028		2	0.312
2021-09-21	MT10430 (lin-35(n745))	26	3	lin35_AD_26_DIC_60_worm3a_9212028		3	0.734
2021-09-21	MT10430 (lin-35(n745))	26	3	lin35_AD_26_DIC_60_worm3a_9212028		4	0.343
2021-09-21	MT10430 (lin-35(n745))	26	4	lin35_AD_26_DIC_60_worm4a_9212028	3	1	0.51
2021-09-21	MT10430 (lin-35(n745))	26	4	lin35_AD_26_DIC_60_worm4a_9212028		2	0.586
2021-09-21	MT10430 (lin-35(n745))	26	4	lin35_AD_26_DIC_60_worm4a_9212028		3	0.398
2021-09-21	MT10430 (lin-35(n745))	26	5	lin35_AD_26_DIC_60_worm5a_9212028	9	1	0.51
2021-09-21	MT10430 (lin-35(n745))	26	5	lin35_AD_26_DIC_60_worm5a_9212028		2	0.586
2021-09-21	MT10430 (lin-35(n745))	26	5	lin35_AD_26_DIC_60_worm5a_9212028		3	0.398
2021-09-21	MT10430 (lin-35(n745))	26	5	lin35_AD_26_DIC_60_worm5a_9212028		4	0.624
2021-09-21	MT10430 (lin-35(n745))	26	5	lin35_AD_26_DIC_60_worm5a_9212028		5	0.523
2021-09-21	MT10430 (lin-35(n745))	26	5	lin35_AD_26_DIC_60_worm5a_9212028		6	0.528
2021-09-21	MT10430 (lin-35(n745))	26	5	lin35_AD_26_DIC_60_worm5a_9212028		7	0.515
2021-09-21	MT10430 (lin-35(n745))	26	5	lin35_AD_26_DIC_60_worm5a_9212028		8	0.39
2021-09-21	MT10430 (lin-35(n745))	26	5	lin35_AD_26_DIC_60_worm5a_9212028		9	0.363
2021-09-21	MT10430 (lin-35(n745))	26	6	lin35_AD_26_DIC_60_worm6a_9212028	6	1	0.69
2021-09-21	MT10430 (lin-35(n745))	26	6	lin35_AD_26_DIC_60_worm6a_9212028		2	0.398
2021-09-21	MT10430 (lin-35(n745))	26	6	lin35_AD_26_DIC_60_worm6a_9212028		3	0.313
2021-09-21	MT10430 (lin-35(n745))	26	6	lin35_AD_26_DIC_60_worm6a_9212028		4	0.379
2021-09-21	MT10430 (lin-35(n745))	26	6	lin35_AD_26_DIC_60_worm6a_9212028		5	0.229
2021-09-21	MT10430 (lin-35(n745))	26	6	lin35_AD_26_DIC_60_worm6a_9212028		6	0.228
2023-03-21	MT8841 (lin-54(n2231))	20	1	MT8841_LIN-54_20_AD_DIC_63X_Worm1a_032123.tif	4	1	0.82
2023-03-21	MT8841 (lin-54(n2231))	20	1	MT8841_LIN-54_20_AD_DIC_63X_Worm1b_032123.tif		2	0.586
2023-03-21	MT8841 (lin-54(n2231))	20	1	MT8841_LIN-54_20_AD_DIC_63X_Worm1b_032123.tif		3	0.571
2023-03-21	MT8841 (lin-54(n2231))	20	1	MT8841_LIN-54_20_AD_DIC_63X_Worm1b_032123.tif		4	0.374
2023-03-21	MT8841 (lin-54(n2231))	20	2	MT8841_LIN-54_20_AD_DIC_63X_Worm2a_032123.tif	6	1	0.614
2023-03-21	MT8841 (lin-54(n2231))	20	2	MT8841_LIN-54_20_AD_DIC_63X_Worm2b_032123.tif		2	0.496
2023-03-21	MT8841 (lin-54(n2231))	20	2	MT8841_LIN-54_20_AD_DIC_63X_Worm2b_032123.tif		3	0.519
2023-03-21	MT8841 (lin-54(n2231))	20	2	MT8841_LIN-54_20_AD_DIC_63X_Worm2b_032123.tif		4	0.506
2023-03-21	MT8841 (lin-54(n2231))	20	2	MT8841_LIN-54_20_AD_DIC_63X_Worm2b_032123.tif		5	0.329
2023-03-21	MT8841 (lin-54(n2231))	20	2	MT8841_LIN-54_20_AD_DIC_63X_Worm2b_032123.tif		6	0.233
2023-03-21	MT8841 (lin-54(n2231))	20	3	MT8841_LIN-54_20_AD_DIC_63X_Worm3a_032123.tif	4	1	0.374
2023-03-21	MT8841 (lin-54(n2231))	20	3	MT8841_LIN-54_20_AD_DIC_63X_Worm3b_032123.tif		2	0.502
2023-03-21	MT8841 (lin-54(n2231))	20	3	MT8841_LIN-54_20_AD_DIC_63X_Worm3b_032123.tif		3	0.365
2023-03-21	MT8841 (lin-54(n2231))	20	3	MT8841_LIN-54_20_AD_DIC_63X_Worm3b_032123.tif		4	0.366
2023-03-21	MT8841 (lin-54(n2231))	20	4	MT8841_LIN-54_20_AD_DIC_63X_Worm4a_032123.tif	8	1	0.83
2023-03-21	MT8841 (lin-54(n2231))	20	4	MT8841_LIN-54_20_AD_DIC_63X_Worm4b_032123.tif		2	0.461
2023-03-21	MT8841 (lin-54(n2231))	20	4	MT8841_LIN-54_20_AD_DIC_63X_Worm4v_032123.tif		3	0.426
2023-03-21	MT8841 (lin-54(n2231))	20	4	MT8841_LIN-54_20_AD_DIC_63X_Worm4v_032123.tif		4	0.582
2023-03-21	MT8841 (lin-54(n2231))	20	4	MT8841_LIN-54_20_AD_DIC_63X_Worm4v_032123.tif		5	0.459
2023-03-21	MT8841 (lin-54(n2231))	20	4	MT8841_LIN-54_20_AD_DIC_63X_Worm4v_032123.tif		6	0.34
2023-03-21	MT8841 (lin-54(n2231))	20	4	MT8841_LIN-54_20_AD_DIC_63X_Worm4v_032123.tif		7	0.33
2023-03-21	MT8841 (lin-54(n2231))	20	4	MT8841_LIN-54_20_AD_DIC_63X_Worm4v_032123.tif		8	0.286
2023-03-21	MT8841 (lin-54(n2231))	20	5	MT8841_LIN-54_20_AD_DIC_63X_Worm5a_032123.tif	6	1	0.777
2023-03-21	MT8841 (lin-54(n2231))	20	5	MT8841_LIN-54_20_AD_DIC_63X_Worm5b_032123.tif		2	0.545
2023-03-21	MT8841 (lin-54(n2231))	20	5	MT8841_LIN-54_20_AD_DIC_63X_Worm5b_032123.tif		3	0.444
2023-03-21	MT8841 (lin-54(n2231))	20	5	MT8841_LIN-54_20_AD_DIC_63X_Worm5b_032123.tif		4	0.461
2023-03-21	MT8841 (lin-54(n2231))	20	5	MT8841_LIN-54_20_AD_DIC_63X_Worm5b_032123.tif		5	0.475
2023-03-21	MT8841 (lin-54(n2231))	20	5	MT8841_LIN-54_20_AD_DIC_63X_Worm5b_032123.tif		6	0.445
2023-03-16	MT8841 (lin-54(n2231))	20	1	MT8841_LIN-54_20_AD_DIC_60X_Worm1a_031623.tif	7	1	0.823
2023-03-16	MT8841 (lin-54(n2231))	20	1	MT8841_LIN-54_20_AD_DIC_60X_Worm1b_031623.tif		2	0.481
2023-03-16	MT8841 (lin-54(n2231))	20	1	MT8841_LIN-54_20_AD_DIC_60X_Worm1b_031623.tif		3	0.534
2023-03-16	MT8841 (lin-54(n2231))	20	1	MT8841_LIN-54_20_AD_DIC_60X_Worm1b_031623.tif		4	0.44
2023-03-16	MT8841 (lin-54(n2231))	20	1	MT8841_LIN-54_20_AD_DIC_60X_Worm1b_031623.tif		5	0.451
2023-03-16	MT8841 (lin-54(n2231))	20	1	MT8841_LIN-54_20_AD_DIC_60X_Worm1b_031623.tif		6	0.403
2023-03-16	MT8841 (lin-54(n2231))	20	1	MT8841_LIN-54_20_AD_DIC_60X_Worm1b_031623.tif		7	0.337
2023-03-16	MT8841 (lin-54(n2231))	20	2	MT8841_LIN-54_20_AD_DIC_60X_Worm2a_031623.tif	5	1	0.482
2023-03-16	MT8841 (lin-54(n2231))	20	2	MT8841_LIN-54_20_AD_DIC_60X_Worm2b_031623.tif		2	0.781
2023-03-16	MT8841 (lin-54(n2231))	20	2	MT8841_LIN-54_20_AD_DIC_60X_Worm2b_031623.tif		3	0.686
2023-03-16	MT8841 (lin-54(n2231))	20	2	MT8841_LIN-54_20_AD_DIC_60X_Worm2b_031623.tif		4	0.854
2023-03-16	MT8841 (lin-54(n2231))	20	2	MT8841_LIN-54_20_AD_DIC_60X_Worm2b_031623.tif		5	0.323
2023-03-16	MT8841 (lin-54(n2231))	20	3	MT8841_LIN-54_20_AD_DIC_60X_Worm3a_031623.tif	6	1	0.527
2023-03-16	MT8841 (lin-54(n2231))	20	3	MT8841_LIN-54_20_AD_DIC_60X_Worm3b_031623.tif		2	0.543
2023-03-16	MT8841 (lin-54(n2231))	20	3	MT8841_LIN-54_20_AD_DIC_60X_Worm3b_031623.tif		3	0.518
2023-03-16	MT8841 (lin-54(n2231))	20	3	MT8841_LIN-54_20_AD_DIC_60X_Worm3b_031623.tif		4	0.553
2023-03-16	MT8841 (lin-54(n2231))	20	3	MT8841_LIN-54_20_AD_DIC_60X_Worm3b_031623.tif		5	0.568
2023-03-16	MT8841 (lin-54(n2231))	20	3	MT8841_LIN-54_20_AD_DIC_60X_Worm3b_031623.tif		6	0.439
2023-03-16	MT8841 (lin-54(n2231))	20	4	MT8841_LIN-54_20_AD_DIC_60X_Worm4a_031623.tif	5	1	1
2023-03-16	MT8841 (lin-54(n2231))	20	4	MT8841_LIN-54_20_AD_DIC_60X_Worm4b_031623.tif		2	0.518
2023-03-16	MT8841 (lin-54(n2231))	20	4	MT8841_LIN-54_20_AD_DIC_60X_Worm4b_031623.tif		3	0.507
2023-03-16	MT8841 (lin-54(n2231))	20	4	MT8841_LIN-54_20_AD_DIC_60X_Worm4b_031623.tif		4	0.38
2023-03-16	MT8841 (lin-54(n2231))	20	4	MT8841_LIN-54_20_AD_DIC_60X_Worm4b_031623.tif		5	0.344
2023-03-16	MT8841 (lin-54(n2231))	20	5	MT8841_LIN-54_20_AD_DIC_60X_Worm5a_031623.tif	5	1	0.844
2023-03-16	MT8841 (lin-54(n2231))	20	5	MT8841_LIN-54_20_AD_DIC_60X_Worm5b_031623.tif		2	0.831
2023-03-16	MT8841 (lin-54(n2231))	20	5	MT8841_LIN-54_20_AD_DIC_60X_Worm5b_031623.tif		3	0.69
2023-03-16	MT8841 (lin-54(n2231))	20	5	MT8841_LIN-54_20_AD_DIC_60X_Worm5b_031623.tif		4	0.474
2023-03-16	MT8841 (lin-54(n2231))	20	5	MT8841_LIN-54_20_AD_DIC_60X_Worm5b_031623.tif		5	0.365
2021-11-09	MT8841 (lin-54(n2231))	20	1	lin54_AD_20_DIC_60x_worm1_1192021.tif	3	1	0.57
2021-11-09	MT8841 (lin-54(n2231))	20	1	lin54_AD_20_DIC_60x_worm1_1192021.tif		2	0.474
2021-11-09	MT8841 (lin-54(n2231))	20	1	lin54_AD_20_DIC_60x_worm1_1192021.tif		3	0.523
2021-11-09	MT8841 (lin-54(n2231))	20	2	lin54_AD_20_DIC_60x_worm2a_1192021.tif	6	1	0.819
2021-11-09	MT8841 (lin-54(n2231))	20	2	lin54_AD_20_DIC_60x_worm2b_1192021.tif		2	0.546
2021-11-09	MT8841 (lin-54(n2231))	20	2	lin54_AD_20_DIC_60x_worm2c_1192021.tif		3	0.62
2021-11-09	MT8841 (lin-54(n2231))	20	2	lin54_AD_20_DIC_60x_worm2c_1192021.tif		4	0.672
2021-11-09	MT8841 (lin-54(n2231))	20	2	lin54_AD_20_DIC_60x_worm2c_1192021.tif		5	0.45
2021-11-09	MT8841 (lin-54(n2231))	20	2	lin54_AD_20_DIC_60x_worm2c_1192021.tif		6	0.456
2021-11-09	MT8841 (lin-54(n2231))	20	4	lin54_AD_20_DIC_60x_worm4_1192021.tif	3	1	0.592
2021-11-09	MT8841 (lin-54(n2231))	20	4	lin54_AD_20_DIC_60x_worm4_1192021.tif		2	0.64
2021-11-09	MT8841 (lin-54(n2231))	20	4	lin54_AD_20_DIC_60x_worm4_1192021.tif		3	0.397
2021-11-09	MT8841 (lin-54(n2231))	20	5	lin54_AD_20_DIC_60x_worm5a_1192021.tif	4	1	1.207
2021-11-09	MT8841 (lin-54(n2231))	20	5	lin54_AD_20_DIC_60x_worm5b_1192021.tif		2	0.617
2021-11-09	MT8841 (lin-54(n2231))	20	5	lin54_AD_20_DIC_60x_worm5b_1192021.tif		3	0.572
2021-11-09	MT8841 (lin-54(n2231))	20	5	lin54_AD_20_DIC_60x_worm5b_1192021.tif		4	0.44
2021-11-09	MT8841 (lin-54(n2231))	20	6	lin54_AD_20_DIC_60x_worm6a_1192021.tif	7	1	0.632
2021-11-09	MT8841 (lin-54(n2231))	20	6	lin54_AD_20_DIC_60x_worm6b_1192021.tif		2	0.565
2021-11-09	MT8841 (lin-54(n2231))	20	6	lin54_AD_20_DIC_60x_worm6b_1192021.tif		3	0.551
2021-11-09	MT8841 (lin-54(n2231))	20	6	lin54_AD_20_DIC_60x_worm6b_1192021.tif		4	0.603
2021-11-09	MT8841 (lin-54(n2231))	20	6	lin54_AD_20_DIC_60x_worm6b_1192021.tif		5	0.425
2021-11-09	MT8841 (lin-54(n2231))	20	6	lin54_AD_20_DIC_60x_worm6b_1192021.tif		6	0.331
2021-11-09	MT8841 (lin-54(n2231))	20	6	lin54_AD_20_DIC_60x_worm6b_1192021.tif		7	0.297
2021-11-17	MT8841 (lin-54(n2231))	20	1	lin54_AD_20_DIC_60x_worm1a_11172021.tif	5	1	0.855
2021-11-17	MT8841 (lin-54(n2231))	20	1	lin54_AD_20_DIC_60x_worm1b_11172021.tif		2	0.645
2021-11-17	MT8841 (lin-54(n2231))	20	1	lin54_AD_20_DIC_60x_worm1b_11172021.tif		3	0.521
2021-11-17	MT8841 (lin-54(n2231))	20	1	lin54_AD_20_DIC_60x_worm1b_11172021.tif		4	0.481
2021-11-17	MT8841 (lin-54(n2231))	20	1	lin54_AD_20_DIC_60x_worm1b_11172021.tif		5	0.315
2021-11-17	MT8841 (lin-54(n2231))	20	2	lin54_AD_20_DIC_60x_worm2_11172021.tif	6	1	0.716
2021-11-17	MT8841 (lin-54(n2231))	20	2	lin54_AD_20_DIC_60x_worm2_11172021.tif		2	0.383
2021-11-17	MT8841 (lin-54(n2231))	20	2	lin54_AD_20_DIC_60x_worm2_11172021.tif		3	0.383
2021-11-17	MT8841 (lin-54(n2231))	20	2	lin54_AD_20_DIC_60x_worm2_11172021.tif		4	0.139
2021-11-17	MT8841 (lin-54(n2231))	20	2	lin54_AD_20_DIC_60x_worm2_11172021.tif		5	0.329
2021-11-17	MT8841 (lin-54(n2231))	20	2	lin54_AD_20_DIC_60x_worm2_11172021.tif		6	0.254
2021-11-17	MT8841 (lin-54(n2231))	20	3	lin54_AD_20_DIC_60x_worm3a_11172021.tif	5	1	0.283
2021-11-17	MT8841 (lin-54(n2231))	20	3	lin54_AD_20_DIC_60x_worm3b_11172021.tif		2	0.487
2021-11-17	MT8841 (lin-54(n2231))	20	3	lin54_AD_20_DIC_60x_worm3b_11172021.tif		3	0.57
2021-11-17	MT8841 (lin-54(n2231))	20	3	lin54_AD_20_DIC_60x_worm3b_11172021.tif		4	0.432
2021-11-17	MT8841 (lin-54(n2231))	20	3	lin54_AD_20_DIC_60x_worm3b_11172021.tif		5	0.702
2021-11-17	MT8841 (lin-54(n2231))	20	4	lin54_AD_20_DIC_60x_worm4a_11172021.tif	4	1	0.912
2021-11-17	MT8841 (lin-54(n2231))	20	4	lin54_AD_20_DIC_60x_worm4b_11172021.tif		2	0.519
2021-11-17	MT8841 (lin-54(n2231))	20	4	lin54_AD_20_DIC_60x_worm4c_11172021.tif		3	0.412
2021-11-17	MT8841 (lin-54(n2231))	20	4	lin54_AD_20_DIC_60x_worm4c_11172021.tif		4	0.421
2023-03-14	MT8841 (lin-54(n2231))	26	1	MT8841_LIN-54_26_AD_DIC_60X_Worm1a_031423.tif	4	1	0.584
2023-03-14	MT8841 (lin-54(n2231))	26	1	MT8841_LIN-54_26_AD_DIC_60X_Worm1b_031423.tif		2	0.548
2023-03-14	MT8841 (lin-54(n2231))	26	1	MT8841_LIN-54_26_AD_DIC_60X_Worm1b_031423.tif		3	0.66
2023-03-14	MT8841 (lin-54(n2231))	26	1	MT8841_LIN-54_26_AD_DIC_60X_Worm1b_031423.tif		4	0.563
2023-03-14	MT8841 (lin-54(n2231))	26	2	MT8841_LIN-54_26_AD_DIC_60X_Worm2a_031423.tif	3	1	0.703
2023-03-14	MT8841 (lin-54(n2231))	26	2	MT8841_LIN-54_26_AD_DIC_60X_Worm2a_031423.tif		2	0.634
2023-03-14	MT8841 (lin-54(n2231))	26	2	MT8841_LIN-54_26_AD_DIC_60X_Worm2a_031423.tif		3	0.526
2023-03-14	MT8841 (lin-54(n2231))	26	3	MT8841_LIN-54_26_AD_DIC_60X_Worm3a_031423.tif	3	1	0.584
2023-03-14	MT8841 (lin-54(n2231))	26	3	MT8841_LIN-54_26_AD_DIC_60X_Worm3a_031423.tif		2	0.554
2023-03-14	MT8841 (lin-54(n2231))	26	3	MT8841_LIN-54_26_AD_DIC_60X_Worm3a_031423.tif		3	0.548
2023-03-14	MT8841 (lin-54(n2231))	26	4	MT8841_LIN-54_26_AD_DIC_60X_Worm4a_031423.tif	5	1	0.958
2023-03-14	MT8841 (lin-54(n2231))	26	4	MT8841_LIN-54_26_AD_DIC_60X_Worm4b_031423.tif		2	0.795
2023-03-14	MT8841 (lin-54(n2231))	26	4	MT8841_LIN-54_26_AD_DIC_60X_Worm4b_031423.tif		3	0.564
2023-03-14	MT8841 (lin-54(n2231))	26	4	MT8841_LIN-54_26_AD_DIC_60X_Worm4b_031423.tif		4	0.697
2023-03-14	MT8841 (lin-54(n2231))	26	4	MT8841_LIN-54_26_AD_DIC_60X_Worm4b_031423.tif		5	0.629
2023-03-14	MT8841 (lin-54(n2231))	26	5	MT8841_LIN-54_26_AD_DIC_60X_Worm5a_031423.tif	4	1	0.641
2023-03-14	MT8841 (lin-54(n2231))	26	5	MT8841_LIN-54_26_AD_DIC_60X_Worm5b_031423.tif		2	0.624
2023-03-14	MT8841 (lin-54(n2231))	26	5	MT8841_LIN-54_26_AD_DIC_60X_Worm5b_031423.tif		3	0.571
2023-03-14	MT8841 (lin-54(n2231))	26	5	MT8841_LIN-54_26_AD_DIC_60X_Worm5b_031423.tif		4	0.633
2023-03-14	MT8841 (lin-54(n2231))	26	6	MT8841_LIN-54_26_AD_DIC_60X_Worm6a_031423.tif	4	1	0.672
2023-03-14	MT8841 (lin-54(n2231))	26	6	MT8841_LIN-54_26_AD_DIC_60X_Worm6b_031423.tif		2	0.607
2023-03-14	MT8841 (lin-54(n2231))	26	6	MT8841_LIN-54_26_AD_DIC_60X_Worm6b_031423.tif		3	0.498
2023-03-14	MT8841 (lin-54(n2231))	26	6	MT8841_LIN-54_26_AD_DIC_60X_Worm6b_031423.tif		4	0.555
2023-03-22	MT8841 (lin-54(n2231))	26	1	MT8841_LIN-54_26_AD_DIC_63X_Worm1a_032223.tif	7	1	0.888
2023-03-22	MT8841 (lin-54(n2231))	26	1	MT8841_LIN-54_26_AD_DIC_63X_Worm1b_032223.tif		2	0.536
2023-03-22	MT8841 (lin-54(n2231))	26	1	MT8841_LIN-54_26_AD_DIC_63X_Worm1b_032223.tif		3	0.609
2023-03-22	MT8841 (lin-54(n2231))	26	1	MT8841_LIN-54_26_AD_DIC_63X_Worm1b_032223.tif		4	0.615
2023-03-22	MT8841 (lin-54(n2231))	26	1	MT8841_LIN-54_26_AD_DIC_63X_Worm1b_032223.tif		5	0.65
2023-03-22	MT8841 (lin-54(n2231))	26	1	MT8841_LIN-54_26_AD_DIC_63X_Worm1b_032223.tif		6	0.577
2023-03-22	MT8841 (lin-54(n2231))	26	1	MT8841_LIN-54_26_AD_DIC_63X_Worm1b_032223.tif		7	0.424
2023-03-22	MT8841 (lin-54(n2231))	26	2	MT8841_LIN-54_26_AD_DIC_63X_Worm2a_032223.tif	4	1	0.552
2023-03-22	MT8841 (lin-54(n2231))	26	2	MT8841_LIN-54_26_AD_DIC_63X_Worm2a_032223.tif		2	0.622
2023-03-22	MT8841 (lin-54(n2231))	26	2	MT8841_LIN-54_26_AD_DIC_63X_Worm2a_032223.tif		3	0.598
2023-03-22	MT8841 (lin-54(n2231))	26	2	MT8841_LIN-54_26_AD_DIC_63X_Worm2a_032223.tif		4	0.4
2023-03-22	MT8841 (lin-54(n2231))	26	3	MT8841_LIN-54_26_AD_DIC_63X_Worm3a_032223.tif	2	1	0.821
2023-03-22	MT8841 (lin-54(n2231))	26	3	MT8841_LIN-54_26_AD_DIC_63X_Worm3a_032223.tif		2	0.824
2023-03-22	MT8841 (lin-54(n2231))	26	4	MT8841_LIN-54_26_AD_DIC_63X_Worm4a_032223.tif	4	1	0.784
2023-03-22	MT8841 (lin-54(n2231))	26	4	MT8841_LIN-54_26_AD_DIC_63X_Worm4b_032223.tif		2	0.935
2023-03-22	MT8841 (lin-54(n2231))	26	4	MT8841_LIN-54_26_AD_DIC_63X_Worm4b_032223.tif		3	0.834
2023-03-22	MT8841 (lin-54(n2231))	26	4	MT8841_LIN-54_26_AD_DIC_63X_Worm4b_032223.tif		4	0.698
2023-03-22	MT8841 (lin-54(n2231))	26	5	MT8841_LIN-54_26_AD_DIC_63X_Worm5a_032223.tif	4	1	0.815
2023-03-22	MT8841 (lin-54(n2231))	26	5	MT8841_LIN-54_26_AD_DIC_63X_Worm5b_032223.tif		2	0.747
2023-03-22	MT8841 (lin-54(n2231))	26	5	MT8841_LIN-54_26_AD_DIC_63X_Worm5b_032223.tif		3	0.937
2023-03-22	MT8841 (lin-54(n2231))	26	5	MT8841_LIN-54_26_AD_DIC_63X_Worm5b_032223.tif		4	0.765
2023-03-22	MT8841 (lin-54(n2231))	26	6	MT8841_LIN-54_26_AD_DIC_63X_Worm6a_032223.tif	6	1	0.652
2023-03-22	MT8841 (lin-54(n2231))	26	6	MT8841_LIN-54_26_AD_DIC_63X_Worm6b_032223.tif		2	0.495
2023-03-22	MT8841 (lin-54(n2231))	26	6	MT8841_LIN-54_26_AD_DIC_63X_Worm6b_032223.tif		3	0.464
2023-03-22	MT8841 (lin-54(n2231))	26	6	MT8841_LIN-54_26_AD_DIC_63X_Worm6b_032223.tif		4	0.596
2023-03-22	MT8841 (lin-54(n2231))	26	6	MT8841_LIN-54_26_AD_DIC_63X_Worm6b_032223.tif		5	0.607
2023-03-22	MT8841 (lin-54(n2231))	26	6	MT8841_LIN-54_26_AD_DIC_63X_Worm6b_032223.tif		6	0.464
2021-10-05	MT8841 (lin-54(n2231))	26	1	lin54_AD_26_DIC_60_worm1a_10052021.tif	9	1	0.657
2021-10-05	MT8841 (lin-54(n2231))	26	1	lin54_AD_26_DIC_60_worm1b_10052021.tif		2	0.765
2021-10-05	MT8841 (lin-54(n2231))	26	1	lin54_AD_26_DIC_60_worm1b_10052021.tif		3	1.012
2021-10-05	MT8841 (lin-54(n2231))	26	1	lin54_AD_26_DIC_60_worm1b_10052021.tif		4	0.785
2021-10-05	MT8841 (lin-54(n2231))	26	1	lin54_AD_26_DIC_60_worm1b_10052021.tif		5	0.778
2021-10-05	MT8841 (lin-54(n2231))	26	1	lin54_AD_26_DIC_60_worm1b_10052021.tif		6	0.313
2021-10-05	MT8841 (lin-54(n2231))	26	1	lin54_AD_26_DIC_60_worm1b_10052021.tif		7	0.325
2021-10-05	MT8841 (lin-54(n2231))	26	1	lin54_AD_26_DIC_60_worm1b_10052021.tif		8	0.588
2021-10-05	MT8841 (lin-54(n2231))	26	1	lin54_AD_26_DIC_60_worm1b_10052021.tif		9	0.28
2021-10-05	MT8841 (lin-54(n2231))	26	2	lin54_AD_26_DIC_60_worm2a_10052021.tif	5	1	0.733
2021-10-05	MT8841 (lin-54(n2231))	26	2	lin54_AD_26_DIC_60_worm2b_10052021.tif		2	0.917
2021-10-05	MT8841 (lin-54(n2231))	26	2	lin54_AD_26_DIC_60_worm2b_10052021.tif		3	0.837
2021-10-05	MT8841 (lin-54(n2231))	26	2	lin54_AD_26_DIC_60_worm2b_10052021.tif		4	0.439
2021-10-05	MT8841 (lin-54(n2231))	26	2	lin54_AD_26_DIC_60_worm2b_10052021.tif		5	0.578
2021-10-05	MT8841 (lin-54(n2231))	26	3	lin54_AD_26_DIC_60_worm3a_10052021.tif	5	1	0.622
2021-10-05	MT8841 (lin-54(n2231))	26	3	lin54_AD_26_DIC_60_worm3a_10052021.tif		2	0.606
2021-10-05	MT8841 (lin-54(n2231))	26	3	lin54_AD_26_DIC_60_worm3a_10052021.tif		3	0.83
2021-10-05	MT8841 (lin-54(n2231))	26	3	lin54_AD_26_DIC_60_worm3a_10052021.tif		4	0.634
2021-10-05	MT8841 (lin-54(n2231))	26	3	lin54_AD_26_DIC_60_worm3a_10052021.tif		5	0.512
2021-10-05	MT8841 (lin-54(n2231))	26	4	lin54_AD_26_DIC_60_worm4a_10052021.tif	10	1	0.386
2021-10-05	MT8841 (lin-54(n2231))	26	4	lin54_AD_26_DIC_60_worm4a_10052021.tif		2	0.655
2021-10-05	MT8841 (lin-54(n2231))	26	4	lin54_AD_26_DIC_60_worm4a_10052021.tif		3	0.392
2021-10-05	MT8841 (lin-54(n2231))	26	4	lin54_AD_26_DIC_60_worm4a_10052021.tif		4	0.499
2021-10-05	MT8841 (lin-54(n2231))	26	4	lin54_AD_26_DIC_60_worm4a_10052021.tif		5	0.87
2021-10-05	MT8841 (lin-54(n2231))	26	4	lin54_AD_26_DIC_60_worm4a_10052021.tif		6	0.574
2021-10-05	MT8841 (lin-54(n2231))	26	4	lin54_AD_26_DIC_60_worm4a_10052021.tif		7	0.434
2021-10-05	MT8841 (lin-54(n2231))	26	4	lin54_AD_26_DIC_60_worm4a_10052021.tif		8	0.424
2021-10-05	MT8841 (lin-54(n2231))	26	4	lin54_AD_26_DIC_60_worm4a_10052021.tif		9	0.398
2021-10-05	MT8841 (lin-54(n2231))	26	4	lin54_AD_26_DIC_60_worm4a_10052021.tif		10	0.546
2021-11-09	MT8841 (lin-54(n2231))	26	1	lin54_AD_26_DIC_60x_worm1a_1192021.tif	11	1	0.457
2021-11-09	MT8841 (lin-54(n2231))	26	1	lin54_AD_26_DIC_60x_worm1b_1192021.tif		2	0.771
2021-11-09	MT8841 (lin-54(n2231))	26	1	lin54_AD_26_DIC_60x_worm1b_1192021.tif		3	0.304
2021-11-09	MT8841 (lin-54(n2231))	26	1	lin54_AD_26_DIC_60x_worm1b_1192021.tif		4	0.67
2021-11-09	MT8841 (lin-54(n2231))	26	1	lin54_AD_26_DIC_60x_worm1b_1192021.tif		5	0.679
2021-11-09	MT8841 (lin-54(n2231))	26	1	lin54_AD_26_DIC_60x_worm1b_1192021.tif		6	0.268
2021-11-09	MT8841 (lin-54(n2231))	26	1	lin54_AD_26_DIC_60x_worm1b_1192021.tif		7	0.229
2021-11-09	MT8841 (lin-54(n2231))	26	1	lin54_AD_26_DIC_60x_worm1b_1192021.tif		8	0.627
2021-11-09	MT8841 (lin-54(n2231))	26	1	lin54_AD_26_DIC_60x_worm1b_1192021.tif		9	0.495
2021-11-09	MT8841 (lin-54(n2231))	26	1	lin54_AD_26_DIC_60x_worm1b_1192021.tif		10	0.171
2021-11-09	MT8841 (lin-54(n2231))	26	1	lin54_AD_26_DIC_60x_worm1b_1192021.tif		11	0.408
2021-11-09	MT8841 (lin-54(n2231))	26	3	lin54_AD_26_DIC_60x_worm3a_1192021.tif	4	1	0.567
2021-11-09	MT8841 (lin-54(n2231))	26	3	lin54_AD_26_DIC_60x_worm3b_1192021.tif		2	0.66
2021-11-09	MT8841 (lin-54(n2231))	26	3	lin54_AD_26_DIC_60x_worm3b_1192021.tif		3	0.521
2021-11-09	MT8841 (lin-54(n2231))	26	3	lin54_AD_26_DIC_60x_worm3b_1192021.tif		4	0.405
2021-11-09	MT8841 (lin-54(n2231))	26	4	lin54_AD_26_DIC_60x_worm4a_1192021.tif	3	1	0.652
2021-11-09	MT8841 (lin-54(n2231))	26	4	lin54_AD_26_DIC_60x_worm4b_1192021.tif		2	0.712
2021-11-09	MT8841 (lin-54(n2231))	26	4	lin54_AD_26_DIC_60x_worm4b_1192021.tif		3	0.698
2021-11-09	MT8841 (lin-54(n2231))	26	6	lin54_AD_26_DIC_60x_worm6_1192021.tif	3	1	0.872
2021-11-09	MT8841 (lin-54(n2231))	26	6	lin54_AD_26_DIC_60x_worm6_1192021.tif		2	0.99
2021-11-09	MT8841 (lin-54(n2231))	26	6	lin54_AD_26_DIC_60x_worm6_1192021.tif		3	0.618

## Sheet: raw P values
Figure 4A
	N2 (wildtype) 20°C	N2 (wildtype) 26°C	MT10430 (lin-35(n745)) 20°C	MT10430 (lin-35(n745)) 26°C	MT8841 (lin-54(n2231)) 20°C	MT8841 (lin-54(n2231)) 26°C	MT4770 (ced-9(n1950)) 20°C
N2 (wildtype) 20°C	NA	NA	NA	NA	NA	NA	NA
N2 (wildtype) 26°C	0.9976	NA	NA	NA	NA	NA	NA
MT10430 (lin-35(n745)) 20°C	0.0017	0.0015	NA	NA	NA	NA	NA
MT10430 (lin-35(n745)) 26°C	<0.0001	<0.0001	0.3914	NA	NA	NA	NA
MT8841 (lin-54(n2231)) 20°C	0.1997	0.1305	0.661	0.0097	NA	NA	NA
MT8841 (lin-54(n2231)) 26°C	0.0661	0.0443	0.8791	0.0312	0.9984	NA	NA
Figure 4B
	N2 (wildtype) 20°C	N2 (wildtype) 26°C	MT10430 (lin-35(n745)) 20°C	MT10430 (lin-35(n745)) 26°C	MT8841 (lin-54(n2231)) 20°C	MT8841 (lin-54(n2231)) 26°C	MT4770 (ced-9(n1950)) 20°C
N2 (wildtype) 20°C	NA	NA	NA	NA	NA	NA	NA
N2 (wildtype) 26°C	0.026	NA	NA	NA	NA	NA	NA
MT10430 (lin-35(n745)) 20°C	0.0018	<0.0001	NA	NA	NA	NA	NA
MT10430 (lin-35(n745)) 26°C	0.9983	0.0372	0.0451	NA	NA	NA	NA
MT8841 (lin-54(n2231)) 20°C	0.9988	0.0244	0.0225	>0.9999	NA	NA	NA
MT8841 (lin-54(n2231)) 26°C	0.0015	0.9714	<0.0001	0.0039	0.0019	NA	NA
Figure 4D
	N2 (wildtype) Last 20°C	N2 (wildtype) First 20°C	N2 (wildtype) Last 26°C	N2 (wildtype) First 26°C	MT10430 (lin-35(n745)) Last 20°C	MT10430 (lin-35(n745)) First 20°C	MT10430 (lin-35(n745)) Last 26°C	MT10430 (lin-35(n745)) First 26°C	MT8841 (lin-54(n2231)) Last 20°C	MT8841 (lin-54(n2231)) First 20°C	MT8841 (lin-54(n2231)) Last 26°C
N2 (wildtype) Last 20°C	NA	NA	NA	NA	NA	NA	NA	NA	NA	NA	NA
N2 (wildtype) First 20°C	<0.0001	NA	NA	NA	NA	NA	NA	NA	NA	NA	NA
N2 (wildtype) Last 26°C	<0.0001	0.9984	NA	NA	NA	NA	NA	NA	NA	NA	NA
N2 (wildtype) First 26°C	<0.0001	0.9553	0.5372	NA	NA	NA	NA	NA	NA	NA	NA
MT10430 (lin-35(n745)) Last 20°C	0.0279	<0.0001	<0.0001	<0.0001	NA	NA	NA	NA	NA	NA	NA
MT10430 (lin-35(n745)) First 20°C	0.0003	0.9194	>0.9999	0.2	<0.0001	NA	NA	NA	NA	NA	NA
MT10430 (lin-35(n745)) Last 26°C	0.9997	<0.0001	<0.0001	<0.0001	0.3189	<0.0001	NA	NA	NA	NA	NA
MT10430 (lin-35(n745)) First 26°C	<0.0001	0.9387	>0.9999	0.216	<0.0001	>0.9999	<0.0001	NA	NA	NA	NA
MT8841 (lin-54(n2231)) Last 20°C	0.9653	<0.0001	<0.0001	<0.0001	0.773	<0.0001	>0.9999	<0.0001	NA	NA	NA
MT8841 (lin-54(n2231)) First 20°C	<0.0001	>0.9999	0.9996	0.9612	<0.0001	0.9654	<0.0001	0.9759	<0.0001	NA	NA
MT8841 (lin-54(n2231)) Last 26°C	0.3843	0.0115	0.2689	0.0002	<0.0001	0.6541	0.1161	0.5485	0.0301	0.0352	NA
MT8841 (lin-54(n2231)) First 26°C	<0.0001	0.9984	>0.9999	0.5372	<0.0001	>0.9999	<0.0001	>0.9999	<0.0001	0.9996	0.2689
